# Supplementary material for: Advantage of Using Allele-Specific Copy Numbers When Testing for Association in Regions with Common Copy Number Variants
Source: PLoS One. 2013 Sep 10;8(9):e75350. doi: 10.1371/journal.pone.0075350 (PMC3769257; doi:10.1371/journal.pone.0075350)
Supplement: Table S4 — Results of the association analysis on HapMap data. This table displays the results of the Joint, the CN, the Allele (multi) and the Allele (bi) strategies applied to HapMap data, restricting the analysis to the chromosome 22. The SNPs excluded from the Allele (bi) strategies because of a missing rate greater than 5% have no results for this strategy (displayed with “-“). (XLSX) [file pone.0075350.s010.xlsx]

## Sheet: Sheet1
	Joint strategy
		copy number effect			allele effect				CN strategy					Allele (multi) strategy					Allele (bi) strategy					Allele-specific copy numner state frequencies			Bi-allelic genotype frequencies
SNP	LRT.pval	OR	CIL	CIU	OR	CIL	CIU		OR	CIL	CIU	LRT.pval		OR	CIL	CIU	LRT.pval		OR	CIL	CIU	LRT.pval		Cases	Controls		Cases	Controls
SNP_A-1787723	1.10728e-37	2.5407	0.56662	11.3924	0.039371	0.0185876	0.0833931		1	0.433502	2.30679	1		0.0396314	0.0187176	0.0839129	1.4686e-38		0.040721	0.0193357	0.0857581	3.61532e-38		5[A];91[AA];3[AAA];1[AAAA];13[AB]	1[A];14[AA];37[AB];2[ABB];4[B];56[BB];3[BBB]		100[0];13[1]	15[0];39[1];61[2]
SNP_A-1832284	4.08239e-06	0.553235	0.215591	1.41967	2.78666	1.81187	4.28588		1	0.433502	2.30679	1		2.63033	1.72797	4.00391	1.37511e-06		2.45794	1.62338	3.72155	8.24728e-06		2[A];7[AA];51[AB];2[ABB];3[B];46[BB];1[BBB];1[BBBB]	28[AA];1[AAA];2[AAB];58[AB];2[ABB];5[B];21[BB]		9[0];53[1];51[2]	29[0];62[1];26[2]
SNP_A-1870736	0.00865615	0.613534	0.248558	1.51443	1.7605	1.21988	2.54071		1	0.433502	2.30679	1		1.64519	1.16729	2.31875	0.00380758		1.68016	1.18384	2.38455	0.00314145		3[A];23[AA];1[AABB];42[AB];2[ABB];2[B];39[BB];1[BBB]	4[A];37[AA];51[AB];4[ABB];1[B];19[BB];1[BBB]		26[0];44[1];43[2]	41[0];51[1];24[2]
SNP_A-1892265	5.21279e-33	0.117139	0.0260185	0.527374	16.0404	8.44172	30.4787		1	0.433502	2.30679	1		13.0062	7.16578	23.607	2.13495e-32		-	-	-	-		1[A];19[AB];4[B];85[BB];3[BBB];1[BBBB]	4[A];56[AA];3[AAA];2[AAB];36[AB];1[B];15[BB]		-	-
SNP_A-1896891	0.106118	1.13513	0.483088	2.66727	0.3815	0.150499	0.967065		1	0.433502	2.30679	1		0.388457	0.154555	0.976342	0.0359033		0.388457	0.154555	0.976342	0.0359033		5[A];97[AA];3[AAA];1[AAAA];7[AB]	5[A];93[AA];2[AAA];3[AAB];14[AB]		106[0];7[1]	100[0];17[1]
SNP_A-1909834	7.13853e-10	0.43129	0.132553	1.40329	1.98176e-08	0	Inf		0.328238	0.10134	1.06316	0.048562		1.87205e-08	0	Inf	2.57644e-10		1.86778e-08	0	Inf	2.07258e-09		11[A];102[AA]	4[A];86[AA];27[AB]		112[0]	89[0];24[1]
SNP_A-1914652	0.0100824	0.771415	0.323692	1.83841	3.164	1.4361	6.97089		1	0.433502	2.30679	1		3.02506	1.39795	6.54599	0.00292695		3.02506	1.39795	6.54599	0.00292695		5[A];82[AA];1[AAA];1[AAAB];2[AAB];21[AB];1[BB]	5[A];98[AA];4[AAA];1[AAB];9[AB]		88[0];24[1];1[2]	107[0];10[1]
SNP_A-1958703	1.38839e-05	0.171122	0.0683243	0.428586	2.86831	1.67242	4.91936		0.386889	0.174896	0.855844	0.0129584		1.71254	1.09868	2.66938	0.0157676		2.5232	1.52994	4.16131	0.000141642		2[0];3[A];1[AA];21[AB];15[B];71[BB]	1[A];6[AA];50[AB];8[B];52[BB]		4[0];21[1];88[2]	6[0];51[1];60[2]
SNP_A-1970743	3.35125e-09	0.428139	0.113461	1.61556	0.137218	0.0634935	0.296546		0.271053	0.072594	1.01206	0.0346003		0.129833	0.060286	0.27961	1.03134e-09		0.126166	0.0584007	0.272563	9.37303e-10		10[A];94[AA];9[AB]	3[A];66[AA];45[AB];3[BB]		104[0];9[1]	68[0];46[1];2[2]
SNP_A-2022559	0.00678516	1.81892	0.708697	4.66841	0.416028	0.237474	0.728837		1	0.433502	2.30679	1		0.478492	0.286777	0.798373	0.00372939		0.417453	0.240183	0.72556	0.00137139		1[A];2[AA];1[AABB];38[AB];2[ABB];4[B];64[BB];1[BBB]	1[AA];21[AB];2[ABB];5[B];85[BB];3[BBB]		3[0];43[1];66[2]	1[0];23[1];88[2]
SNP_A-2040177	0.00900199	0.759076	0.314955	1.82946	2.3843	1.34445	4.2284		1	0.433502	2.30679	1		2.30421	1.31349	4.0422	0.00263281		2.27407	1.28254	4.03218	0.00384354		4[A];67[AA];1[AAA];2[AAB];1[AABB];35[AB];1[B];2[BB]	5[A];87[AA];3[AAA];2[AAB];19[AB];1[BB]		70[0];38[1];2[2]	94[0];21[1];1[2]
SNP_A-2055153	7.99458e-20	5.14411e-09	0	Inf	Inf	0	Inf		1.00349	0.417468	2.41213	0.993791		15.7948	6.093	40.9448	1.75364e-15		Inf	0	Inf	1.31335e-20		4[B];105[BB];3[BBB];1[BBBB]	1[A];6[AA];2[AAB];42[AB];2[ABB];3[B];60[BB];1[BBB]		112[2]	7[0];46[1];64[2]
SNP_A-2071518	0.491836	0.988285	0.427683	2.28372	1.29518	0.844959	1.9853		1	0.433502	2.30679	1		1.295	0.844942	1.98479	0.233657		1.31631	0.85461	2.02743	0.210442		3[A];57[AA];1[AAA];1[AAAB];2[AAB];37[AB];2[B];10[BB]	2[A];63[AA];3[AAA];2[AAB];40[AB];3[B];4[BB]		60[0];39[1];10[2]	68[0];42[1];4[2]
SNP_A-2081618	1.95694e-15	7.69235e-09	0	Inf	Inf	0	Inf		1	0.433502	2.30679	1		6.90775	3.18903	14.9628	1.23691e-09		Inf	0	Inf	1.87034e-16		5[B];104[BB];3[BBB];1[BBBB]	2[A];3[AA];36[AB];2[ABB];3[B];68[BB];3[BBB]		113[2]	5[0];38[1];74[2]
SNP_A-2088654	4.4156e-09	0.499355	0.144144	1.72991	0.279795	0.176614	0.443256		0.364602	0.110934	1.19832	0.0807306		0.27404	0.173364	0.433181	1.06809e-09		0.305493	0.196075	0.475972	1.18587e-08		8[A];74[AA];23[AB];2[B];6[BB]	2[A];35[AA];57[AB];2[B];21[BB]		78[0];24[1];8[2]	35[0];60[1];21[2]
SNP_A-2088827	2.64206e-10	1.91573	0.727723	5.04316	0.271691	0.177355	0.416203		1	0.433502	2.30679	1		0.285245	0.187661	0.433571	7.42445e-11		0.263107	0.171133	0.404513	1.44958e-11		3[A];42[AA];1[AAA];1[AAB];45[AB];1[ABB];1[ABBB];2[B];17[BB]	7[AA];1[AAA];1[AAB];50[AB];1[ABB];5[B];50[BB];2[BBB]		44[0];47[1];19[2]	8[0];52[1];57[2]
SNP_A-2126005	1.06551e-10	Inf	0	Inf	1.44795e-08	0	Inf		1	0.433502	2.30679	1		0.217124	0.103953	0.453501	6.46758e-07		1.63829e-08	0	Inf	1.46868e-11		1[A];8[AA];18[AB];1[ABB];1[ABBB];4[B];78[BB];2[BBB]	5[B];107[BB];5[BBB]		9[0];20[1];84[2]	117[2]
SNP_A-2139450	0.000163239	0.795955	0.318249	1.99072	6.15523	2.13334	17.7594		1	0.433502	2.30679	1		6.07972	2.09968	17.6041	3.36035e-05		6.14149	2.07388	18.1871	8.09136e-05		5[A];83[AA];3[AAA];1[AABB];18[AB];3[BB]	5[A];103[AA];5[AAA];4[AB]		91[0];19[1];2[2]	113[0];4[1]
SNP_A-2176600	0.0333696	0.625268	0.250692	1.55953	1.63529	1.12367	2.37988		1	0.433502	2.30679	1		1.51953	1.07576	2.14635	0.0161089		1.6222	1.13187	2.32493	0.00752033		3[A];23[AA];49[AB];2[ABB];1[ABBB];2[B];32[BB];1[BBB]	4[A];37[AA];51[AB];4[ABB];1[B];19[BB];1[BBB]		26[0];46[1];37[2]	41[0];51[1];22[2]
SNP_A-2184799	0.000163239	4.89928	1.25471	19.1303	0.162464	0.0563081	0.468749		1	0.433502	2.30679	1		0.352899	0.181993	0.684297	0.000860477		0.177449	0.0621168	0.50692	4.92509e-05		3[AA];1[AABB];18[AB];5[B];83[BB];3[BBB]	4[AB];5[B];103[BB];5[BBB]		5[0];16[1];91[2]	4[1];113[2]
SNP_A-2186409	1.68355e-10	0.631288	0.242694	1.64209	3.76701	2.4512	5.78915		1	0.433502	2.30679	1		3.65294	2.39484	5.57196	3.11343e-11		3.98107	2.56974	6.16752	4.93855e-12		3[A];22[AA];1[AAAA];3[AAB];51[AB];2[B];31[BB]	5[A];72[AA];2[AAA];28[AB];3[ABB];7[BB]		26[0];54[1];31[2]	79[0];29[1];8[2]
SNP_A-2206141	3.02132e-33	2.14052	0.547297	8.37178	0.0589625	0.0299254	0.116175		1	0.433502	2.30679	1		0.0588402	0.0297407	0.116412	3.69384e-34		0.0496701	0.0244992	0.100702	4.93951e-36		5[A];91[AA];3[AAA];1[AAAA];13[AB]	1[A];20[AA];31[AB];2[ABB];4[B];56[BB];3[BBB]		95[0];14[1]	16[0];36[1];63[2]
SNP_A-2208489	7.80761e-10	0.742951	0.275273	2.00519	37.4861	5.0501	278.254		1	0.433502	2.30679	1		37.179	5.00376	276.248	1.12294e-10		37.2331	4.99831	277.355	2.25702e-10		4[A];76[AA];2[AAA];1[AAB];1[AABB];24[AB];1[B];4[BB]	5[A];106[AA];5[AAA];1[AB]		81[0];26[1];4[2]	115[0];1[1]
SNP_A-2217320	1.96003e-05	0.498244	0.222272	1.11686	0.320043	0.175651	0.583132		0.386889	0.174896	0.855844	0.0129584		0.293888	0.162364	0.531951	1.64199e-05		0.252543	0.135957	0.469105	2.91455e-06		2[0];17[A];77[AA];14[AB];1[B];2[BB]	8[A];59[AA];47[AB];1[B];2[BB]		96[0];15[1];1[2]	67[0];48[1];2[2]
SNP_A-2222143	6.66382e-36	0.104624	0.0217966	0.502199	22.502	10.8648	46.6037		1	0.433502	2.30679	1		17.2929	8.92608	33.5022	3.18375e-35		21.8048	10.5936	44.8811	9.61123e-37		13[AB];5[B];91[BB];3[BBB];1[BBBB]	4[A];54[AA];3[AAA];2[AAB];37[AB];1[B];16[BB]		13[1];99[2]	61[0];39[1];17[2]
SNP_A-2233344	1.07477e-17	3.89757e-09	0	Inf	Inf	0	Inf		0.31149	0.13883	0.698883	0.00198127		2.52514	1.54866	4.11732	7.31185e-05		Inf	0	Inf	2.80645e-17		2[0];20[B];89[BB];2[BBB]	2[A];9[AA];34[AB];4[B];67[BB];1[BBB]		113[2]	11[0];34[1];72[2]
SNP_A-2237522	0.00128357	0.457895	0.205474	1.02041	0.45801	0.252049	0.83227		0.386889	0.174896	0.855844	0.0129584		0.416138	0.230327	0.751849	0.00228948		-	-	-	-		2[0];18[A];77[AA];14[AB];2[BB]	8[A];71[AA];34[AB];1[B];3[BB]		-	-
SNP_A-2240392	1.38839e-05	0.171122	0.0683243	0.428586	2.86831	1.67242	4.91936		0.386889	0.174896	0.855844	0.0129584		1.71254	1.09868	2.66938	0.0157676		2.68693	1.61154	4.47994	6.64079e-05		2[0];3[A];1[AA];21[AB];15[B];71[BB]	1[A];6[AA];50[AB];8[B];52[BB]		3[0];22[1];88[2]	6[0];51[1];60[2]
SNP_A-2253908	5.48918e-19	0.485824	0.151135	1.56169	23.366	8.81635	61.9269		1	0.433502	2.30679	1		22.4203	8.53944	58.8646	1.00148e-19		27.4907	9.53903	79.2258	1.4623e-20		3[A];48[AA];2[AAB];46[AB];2[B];10[BB];1[BBB];1[BBBB]	4[A];104[AA];4[AAA];1[AAB];3[AB];1[B]		51[0];49[1];13[2]	112[0];4[1]
SNP_A-2286123	4.5091e-16	0.393298	0.140132	1.10384	5.56765	3.47318	8.92517		1	0.433502	2.30679	1		5.16794	3.26316	8.18456	2.02398e-16		4.86966	3.10356	7.64076	2.07231e-15		2[A];17[AA];1[AAB];47[AB];1[ABB];1[ABBB];3[B];40[BB];1[BBB]	4[A];67[AA];2[AAA];2[AAB];35[AB];1[ABB];1[B];5[BB]		19[0];49[1];42[2]	73[0];37[1];7[2]
SNP_A-2296957	6.66382e-36	0.104624	0.0217966	0.502199	22.502	10.8648	46.6037		1	0.433502	2.30679	1		17.2929	8.92608	33.5022	3.18375e-35		21.9878	10.6791	45.272	5.45474e-37		13[AB];5[B];91[BB];3[BBB];1[BBBB]	4[A];54[AA];3[AAA];2[AAB];37[AB];1[B];16[BB]		13[1];100[2]	61[0];39[1];17[2]
SNP_A-2297889	2.54605e-10	Inf	0	Inf	1.49735e-08	0	Inf		1	0.433502	2.30679	1		0.224797	0.107884	0.468408	1.16812e-06		1.34349e-08	0	Inf	1.3257e-10		1[A];8[AA];17[AB];1[ABB];1[ABBB];4[B];79[BB];2[BBB]	5[B];107[BB];5[BBB]		6[0];20[1];84[2]	117[2]
SNP_A-2308359	0.000163239	4.89928	1.25471	19.1303	0.162464	0.0563081	0.468749		1	0.433502	2.30679	1		0.352899	0.181993	0.684297	0.000860477		0.159852	0.0546113	0.467903	3.94219e-05		3[AA];1[AABB];18[AB];5[B];83[BB];3[BBB]	4[AB];5[B];103[BB];5[BBB]		3[0];19[1];91[2]	4[1];113[2]
SNP_A-4200036	0.00929902	0.730353	0.304997	1.74892	1.77544	1.21956	2.58469		1	0.433502	2.30679	1		1.72142	1.19528	2.47915	0.0029169		1.90152	1.29643	2.78903	0.000743073		2[A];20[AA];1[AABB];49[AB];2[ABB];3[B];35[BB];1[BBB]	3[A];34[AA];1[AAA];2[AAB];52[AB];2[ABB];2[B];21[BB]		22[0];52[1];38[2]	38[0];55[1];18[2]
SNP_A-4205270	0.0071609	0.119763	0.0262823	0.545737	3.41518	1.23848	9.41757		0.364602	0.110934	1.19832	0.0807306		1.47706	0.737147	2.95966	0.267047		3.672	1.30627	10.3222	0.00747786		5[AB];10[B];98[BB]	1[AA];16[AB];4[B];96[BB]		5[1];108[2]	17[1];100[2]
SNP_A-4209175	7.0721e-13	1.94756	0.748727	5.0659	0.203768	0.126086	0.329309		1	0.433502	2.30679	1		0.214428	0.133892	0.343406	1.88491e-13		0.210913	0.13172	0.337721	1.51353e-13		3[A];63[AA];1[AAA];2[AAB];1[AABB];39[AB];2[B];2[BB]	3[A];20[AA];1[AAA];2[AAB];54[AB];2[B];33[BB];2[BBB]		67[0];42[1];3[2]	24[0];56[1];36[2]
SNP_A-4209176	0.00268475	0.337128	0.110105	1.03224	4.02909	1.66304	9.76138		1	0.433502	2.30679	1		2.50181	1.27163	4.92206	0.00454205		3.80002	1.60392	9.00305	0.000742736		7[AB];5[B];97[BB];3[BBB];1[BBBB]	2[AA];17[AB];5[ABB];5[B];88[BB]		7[1];106[2]	2[0];22[1];93[2]
SNP_A-4222508	0.00865615	1.08013	0.462743	2.52121	0.568021	0.393591	0.819754		1	0.433502	2.30679	1		0.569109	0.394603	0.820787	0.00209171		0.577802	0.400282	0.834051	0.00284738		2[A];39[AA];1[AAA];2[AAB];1[AABB];42[AB];3[B];23[BB]	1[A];19[AA];1[AAA];4[AAB];51[AB];4[B];37[BB]		39[0];44[1];25[2]	20[0];55[1];39[2]
SNP_A-4231400	5.32813e-19	0.446192	0.156506	1.27207	7.68866	4.4998	13.1374		1	0.433502	2.30679	1		7.29306	4.30142	12.3654	1.399e-19		8.13244	4.64627	14.2344	1.90425e-19		3[A];26[AA];1[AABB];46[AB];2[ABB];2[B];32[BB];1[BBB]	4[A];83[AA];4[AAA];1[AAB];23[AB];1[B];1[BB]		28[0];50[1];31[2]	91[0];22[1];1[2]
SNP_A-4235859	2.56493e-17	3.94213e-09	0	Inf	Inf	0	Inf		0.31149	0.13883	0.698883	0.00198127		2.4616	1.51198	4.00763	0.000113398		53.3407	7.23605	393.202	2.03066e-15		2[0];20[B];89[BB];2[BBB]	2[A];9[AA];33[AB];4[B];68[BB];1[BBB]		1[1];110[2]	11[0];34[1];71[2]
SNP_A-4241640	4.80796e-05	0.382458	0.163438	0.894981	0.281999	0.131663	0.603996		0.364995	0.159256	0.836525	0.0108306		0.275905	0.130051	0.585338	0.00015677		0.290616	0.130828	0.645563	0.000699171		2[0];16[A];87[AA];6[AB];1[B];1[BB]	6[A];81[AA];24[AB];2[B];4[BB]		105[0];6[1];1[2]	86[0];22[1];3[2]
SNP_A-4244637	2.07096e-07	2.47356e-08	0	Inf	Inf	0	Inf		1.01725	0.710094	1.45728	0.925678		1.53413	1.08691	2.16538	0.0126799		Inf	0	Inf	6.97777e-08		8[0];14[B];60[BB];31[BBB]	5[0];3[AA];1[AAA];3[AAB];13[AB];1[ABB];6[B];74[BB];11[BBB]		113[2]	2[0];18[1];96[2]
SNP_A-4247293	5.59666e-33	1.55242	0.488603	4.93248	0.0628356	0.0326094	0.121079		1	0.433502	2.30679	1		0.0635625	0.0330515	0.122239	4.84297e-34		0.0783574	0.0437402	0.140372	3.67558e-33		4[A];71[AA];1[AAA];1[AAAA];2[AAB];32[AB];1[B];1[BB]	1[A];7[AA];1[AAA];2[AAB];30[AB];1[ABB];4[B];70[BB];1[BBB]		80[0];30[1];2[2]	11[0];31[1];75[2]
SNP_A-4258300	1.69226e-07	1.10309	0.467028	2.60544	0.033502	0.004473	0.250924		1	0.433502	2.30679	1		0.033656	0.00449588	0.251947	2.40832e-08		0.0750605	0.0173898	0.323988	1.1654e-06		5[A];103[AA];3[AAA];1[AAAA];1[AB]	5[A];82[AA];4[AAA];1[AAB];23[AB];2[BB]		105[0];2[1]	88[0];22[1];2[2]
SNP_A-4258892	0.891691	0.878568	0.326311	2.36548	1.16173	0.62861	2.14697		1	0.433502	2.30679	1		1.11289	0.662497	1.86948	0.685858		1.05545	0.567842	1.96179	0.864477		22[AB];2[ABB];1[ABBB];5[B];82[BB];1[BBB]	2[A];26[AB];1[ABB];3[B];81[BB];4[BBB]		25[1];86[2]	27[1];88[2]
SNP_A-4263162	0.000266988	0.373796	0.165868	0.842378	0.468519	0.261766	0.838574		0.31149	0.13883	0.698883	0.00198127		0.410082	0.230934	0.728204	0.00163411		0.410082	0.230934	0.728204	0.00163411		2[0];20[A];67[AA];2[AAA];22[AB]	6[A];67[AA];1[AAA];40[AB];3[BB]		91[0];22[1]	74[0];40[1];3[2]
SNP_A-4279435	4.21915e-36	2.80905	0.669864	11.7797	0.0260246	0.0110103	0.0615131		1	0.433502	2.30679	1		0.0267231	0.0113601	0.0628622	7.37158e-37		0.0278148	0.0117499	0.0658439	7.91836e-35		5[A];96[AA];3[AAA];1[AAAA];8[AB]	2[A];18[AA];51[AB];3[ABB];3[B];38[BB];2[BBB]		101[0];8[1]	19[0];51[1];40[2]
SNP_A-4285957	3.00058e-06	0.747453	0.317686	1.75861	0.390631	0.243209	0.627415		0.367376	0.171841	0.785407	0.00508963		0.362537	0.235687	0.55766	5.80286e-07		-	-	-	-		3[0];2[A];19[AA];16[AB];17[B];56[BB]	1[0];1[A];2[AA];17[AB];6[B];90[BB]		-	-
SNP_A-4287866	7.50664e-11	1.16669	0.800677	1.70002	0.206809	0.121712	0.351404		0.907603	0.640933	1.28522	0.584475		0.213593	0.126438	0.360824	1.19286e-11		-	-	-	-		11[0];14[A];52[AA];22[AAA];1[AAB];7[AB];5[ABB];1[BB]	5[0];4[A];31[AA];8[AAA];2[AAB];44[AB];5[ABB];3[B];15[BB]		-	-
SNP_A-4290583	1.71235e-06	3.59759	1.29291	10.0104	0.26085	0.148646	0.457751		1	0.433502	2.30679	1		0.357686	0.221152	0.578514	5.72673e-06		0.262937	0.151211	0.457215	1.55174e-07		2[A];6[AA];45[AB];2[ABB];3[B];53[BB];1[BBB];1[BBBB]	4[AA];11[AB];1[ABB];5[B];92[BB];4[BBB]		8[0];47[1];58[2]	4[0];12[1];101[2]
SNP_A-4295741	0.00790178	0.498974	0.203553	1.22315	0.686507	0.452856	1.04071		0.364995	0.159256	0.836525	0.0108306		0.598595	0.408796	0.876515	0.00727611		-	-	-	-		2[0];6[A];9[AA];37[AB];11[B];48[BB]	3[A];9[AA];27[AB];5[B];73[BB]		-	-
SNP_A-4300301	2.18817e-08	0.41619	0.122528	1.41367	0.281437	0.173364	0.456882		0.328238	0.10134	1.06316	0.048562		0.27508	0.169941	0.445264	8.67102e-09		0.260787	0.15849	0.429109	6.14509e-09		9[A];75[AA];24[AB];2[B];3[BB]	2[A];43[AA];53[AB];2[B];17[BB]		84[0];24[1];3[2]	44[0];56[1];15[2]
SNP_A-4300615	0.00256058	0.233168	0.0938439	0.579338	1.8642	1.10648	3.14082		0.386889	0.174896	0.855844	0.0129584		1.2164	0.789653	1.87378	0.372896		2.13898	1.25485	3.64605	0.00372864		2[0];3[A];2[AA];20[AB];15[B];71[BB]	1[A];5[AA];39[AB];8[B];64[BB]		2[0];20[1];87[2]	5[0];39[1];72[2]
SNP_A-8292039	2.25479e-09	6.7643	1.64563	27.8044	0.166881	0.0883485	0.315221		0.881175	0.286813	2.70724	0.824977		0.236743	0.136234	0.411403	8.87184e-09		0.187314	0.0995658	0.352396	3.82711e-09		6[AA];1[AAB];48[AB];1[ABB];53[BB];4[BBB]	1[AA];13[AB];96[BB];7[BBB]		7[0];44[1];58[2]	1[0];13[1];103[2]
SNP_A-8300117	7.53809e-13	5.94151e-09	0	Inf	Inf	0	Inf		0.365416	0.115985	1.15126	0.0676264		4.27901	2.11066	8.67498	1.50142e-06		Inf	0	Inf	3.14273e-13		4[B];106[BB];3[BBB]	8[AA];1[AAB];25[AB];1[ABB];1[B];76[BB];5[BBB]		111[2]	6[0];29[1];81[2]
SNP_A-8307233	1.17204e-11	1.74644	0.692026	4.40742	0.213366	0.131504	0.346186		1	0.433502	2.30679	1		0.223641	0.139184	0.359347	2.64171e-12		0.203588	0.123916	0.334486	8.29941e-13		4[A];76[AA];1[AAA];1[AAAB];2[AAB];25[AB];1[B];3[BB]	3[A];31[AA];1[AAA];1[AAB];52[AB];3[ABB];2[B];24[BB]		81[0];28[1];2[2]	35[0];56[1];25[2]
SNP_A-8308606	1.35286e-11	1.63179	0.657278	4.05118	0.215061	0.132637	0.348704		1	0.433502	2.30679	1		0.223641	0.139184	0.359347	2.64171e-12		0.223524	0.137489	0.363399	9.30757e-12		4[A];76[AA];1[AAA];1[AAAB];2[AAB];25[AB];1[B];3[BB]	3[A];31[AA];1[AAA];2[AAB];51[AB];2[ABB];2[B];25[BB]		81[0];27[1];3[2]	35[0];54[1];24[2]
SNP_A-8310783	0.000127791	0.632122	0.344013	1.16152	0.258672	0.118427	0.565001		0.634129	0.35343	1.13776	0.121025		0.263259	0.122201	0.567146	7.54816e-05		-	-	-	-		3[0];20[A];82[AA];2[AAA];3[AB];1[ABB];1[B];1[BB]	10[A];75[AA];2[AAA];19[AB];6[B];5[BB]		-	-
SNP_A-8322042	0.000153543	0.482062	0.123415	1.88295	0.418349	0.255708	0.684435		0.271053	0.072594	1.01206	0.0346003		0.388637	0.240442	0.628172	5.24799e-05		0.448193	0.274561	0.731628	0.000870795		1[A];10[AA];37[AB];9[B];56[BB]	1[AA];29[AB];3[B];84[BB]		9[0];39[1];63[2]	1[0];29[1];87[2]
SNP_A-8322339	0.0234269	0.230739	0.0607672	0.876137	1.38686	0.958151	2.00739		0.271053	0.072594	1.01206	0.0346003		1.29503	0.901523	1.8603	0.160121		1.45124	1.00885	2.08762	0.0429258		6[A];32[AA];45[AB];4[B];26[BB]	2[A];43[AA];54[AB];1[B];17[BB]		34[0];48[1];29[2]	45[0];55[1];17[2]
SNP_A-8329565	0.0385018	0.373561	0.154025	0.906004	0.969495	0.638952	1.47104		0.364995	0.159256	0.836525	0.0108306		0.804656	0.54879	1.17982	0.264312		0.945727	0.635169	1.40813	0.783494		2[0];5[A];8[AA];34[AB];12[B];52[BB]	2[A];9[AA];39[AB];6[B];61[BB]		11[0];36[1];60[2]	10[0];39[1];65[2]
SNP_A-8335298	1.03865e-13	0.0454394	0.0149098	0.138482	11.2453	5.03832	25.0989		0.366893	0.168914	0.796914	0.0064461		2.85623	1.74098	4.68591	1.14259e-05		9.19127	4.4235	19.0978	5.43022e-13		2[0];2[A];6[AB];18[B];85[BB]	1[0];1[A];5[AA];52[AB];6[B];52[BB]		2[0];6[1];104[2]	6[0];54[1];56[2]
SNP_A-8344510	1.15356e-08	0.0620146	0.0198392	0.193849	5.28581	2.62531	10.6425		0.309056	0.135411	0.705376	0.0024573		1.76121	1.10717	2.80161	0.0146831		-	-	-	-		2[0];3[A];9[AB];17[B];82[BB]	2[A];4[AA];41[AB];6[B];64[BB]		-	-
SNP_A-8346563	0.00468664	0.218113	0.0804207	0.591555	1.51256	0.782061	2.92538		0.309056	0.135411	0.705376	0.0024573		0.811587	0.489433	1.34579	0.417536		1.58818	0.837454	3.01189	0.149642		2[0];1[A];1[AA];13[AB];19[B];77[BB]	1[AA];25[AB];8[B];83[BB]		2[0];12[1];98[2]	1[0];24[1];92[2]
SNP_A-8348018	2.55832e-10	3.58474	1.33234	9.64497	0.1912	0.109973	0.332423		1	0.433502	2.30679	1		0.247331	0.150437	0.406633	7.76759e-10		0.197745	0.114903	0.340314	3.23631e-11		2[A];13[AA];1[AAB];48[AB];1[ABB];1[ABBB];3[B];43[BB];1[BBB]	1[AA];19[AB];2[ABB];5[B];87[BB];3[BBB]		15[0];51[1];47[2]	1[0];21[1];95[2]
SNP_A-8354885	5.32813e-19	3.43062	1.16893	10.0683	0.130062	0.0761188	0.222232		1	0.433502	2.30679	1		0.15104	0.0909641	0.250791	6.91489e-19		0.128585	0.0749197	0.220689	5.62027e-20		2[A];32[AA];1[AAA];2[AAB];1[AABB];46[AB];3[B];26[BB]	1[A];1[AA];23[AB];1[ABB];4[B];83[BB];4[BBB]		35[0];49[1];28[2]	1[0];24[1];91[2]
SNP_A-8355195	0.0527473	1.24787	0.525388	2.96385	0.58247	0.373369	0.908675		1	0.433502	2.30679	1		0.596203	0.38607	0.920709	0.0176172		0.596203	0.38607	0.920709	0.0176172		4[A];68[AA];3[AAB];1[AABB];34[AB];1[B];2[BB]	4[A];55[AA];2[AAA];2[AAB];41[AB];1[ABB];1[B];11[BB]		72[0];38[1];3[2]	61[0];44[1];12[2]
SNP_A-8358548	2.38152e-19	0.0928028	0.024624	0.349754	16.5918	7.21205	38.1705		1	0.433502	2.30679	1		9.46797	4.8577	18.4537	1.43341e-17		18.2384	7.50344	44.3316	4.29359e-20		7[AB];5[B];97[BB];3[BBB];1[BBBB]	3[A];17[AA];3[AAB];44[AB];2[ABB];2[B];46[BB]		6[1];104[2]	19[0];48[1];48[2]
SNP_A-8362340	3.24838e-19	0.0977642	0.0358993	0.26624	6.90332	4.06327	11.7285		0.327559	0.145858	0.735609	0.00326513		4.65517	2.9388	7.37396	3.6293e-14		-	-	-	-		2[0];7[A];4[AA];48[AB];12[B];38[BB];2[BBB]	3[A];61[AA];40[AB];1[ABB];3[B];9[BB]		-	-
SNP_A-8372234	1.3823e-05	0.049929	0.00495663	0.502943	19.9958	2.66434	150.067		0.881175	0.286813	2.70724	0.824977		3.82254	1.61118	9.06901	0.000408446		19.6759	2.60987	148.337	4.95585e-06		1[AB];106[BB];6[BBB]	3[AA];15[AB];2[ABB];92[BB];5[BBB]		1[1];112[2]	2[0];17[1];98[2]
SNP_A-8375949	6.00804e-06	1.084	0.461876	2.54408	0.116878	0.039914	0.342246		1	0.433502	2.30679	1		0.117231	0.0400584	0.343076	9.5815e-07		0.117231	0.0400584	0.343076	9.5815e-07		5[A];100[AA];3[AAA];1[AAAA];4[AB]	5[A];79[AA];4[AAA];1[AAB];26[AB];2[BB]		109[0];4[1]	88[0];27[1];2[2]
SNP_A-8385616	1.43243e-16	0.0378484	0.00829092	0.17278	30.4545	9.16123	101.239		1	0.433502	2.30679	1		8.00148	3.92078	16.3293	1.23623e-12		32.567	9.8013	108.211	1.87215e-18		3[AB];5[B];101[BB];3[BBB];1[BBBB]	2[A];6[AA];45[AB];3[ABB];3[B];56[BB];2[BBB]		3[1];110[2]	6[0];52[1];59[2]
SNP_A-8401038	4.70934e-26	0.0179873	0.0020195	0.16021	154.758	20.481	1169.38		1	0.433502	2.30679	1		21.9931	9.0062	53.7072	7.86992e-22		133.433	18.016	988.259	1.95578e-26		1[AB];5[B];103[BB];3[BBB];1[BBBB]	12[AA];1[AAB];52[AB];4[ABB];5[B];43[BB]		1[1];112[2]	12[0];57[1];48[2]
SNP_A-8402094	2.29642e-20	0.372391	0.144522	0.95954	3.67562e-09	0	Inf		0.367376	0.171841	0.785407	0.00508963		3.67317e-09	0	Inf	2.80344e-20		0.0133233	0.00180378	0.0984103	1.04184e-18		3[0];19[A];91[AA]	1[0];3[A];61[AA];38[AB];4[B];10[BB]		111[0];1[1]	64[0];43[1];10[2]
SNP_A-8413814	2.13757e-07	0.505001	0.202858	1.25717	2.89629	1.93621	4.33242		1	0.433502	2.30679	1		2.67883	1.82371	3.9349	9.02632e-08		2.75646	1.84656	4.11473	1.32612e-07		3[A];23[AA];1[AABB];44[AB];2[ABB];2[B];37[BB];1[BBB]	4[A];51[AA];1[AAA];2[AAB];47[AB];2[ABB];1[B];9[BB]		26[0];47[1];37[2]	56[0];50[1];9[2]
SNP_A-8416284	9.47983e-17	0.00679129	0.000640834	0.0719714	70.4061	9.51691	520.864		0.271053	0.072594	1.01206	0.0346003		7.1322	3.51897	14.4554	1.77688e-10		73.7865	9.97741	545.678	3.36737e-17		1[AB];10[B];102[BB]	6[AA];44[AB];3[B];64[BB]		1[1];112[2]	5[0];44[1];67[2]
SNP_A-8416817	0.0100947	0.383078	0.183199	0.801034	1.92255	1.16786	3.16494		0.639209	0.347727	1.17503	0.144306		1.36293	0.910903	2.03927	0.129343		1.9456	1.19852	3.15836	0.0054122		2[0];3[A];2[AA];22[AB];18[B];63[BB];3[BBB]	2[A];6[AA];1[AAA];38[AB];13[B];56[BB];1[BBB]		3[0];23[1];85[2]	8[0];39[1];70[2]
SNP_A-8423164	3.23535e-17	2.77165	0.973314	7.8927	0.0964392	0.0492817	0.188721		0.31149	0.13883	0.698883	0.00198127		0.131259	0.0746743	0.230722	1.69192e-17		0.105358	0.0543685	0.204169	6.2242e-17		2[0];11[A];10[AA];47[AB];9[B];32[BB];2[BBB]	14[AB];6[B];96[BB];1[BBB]		19[0];47[1];44[2]	13[1];103[2]
SNP_A-8427260	2.64491e-26	0.026074	0.00759503	0.0895128	20.4921	9.59135	43.7817		0.366893	0.168914	0.796914	0.0064461		5.56547	3.41123	9.08016	9.66398e-16		14.0831	7.01612	28.2685	1.73939e-23		2[0];4[A];6[AB];16[B];85[BB]	1[0];3[A];26[AA];57[AB];4[B];26[BB]		3[0];6[1];101[2]	27[0];55[1];29[2]
SNP_A-8432629	4.61889e-12	0.579873	0.355753	0.945185	5.31766	3.09012	9.15094		0.807283	0.518876	1.256	0.340258		4.86479	2.85551	8.28789	6.1118e-12		6.04904	3.49825	10.4598	7.77695e-15		6[0];11[A];29[AA];4[AAA];4[AAB];29[AB];3[ABB];8[B];18[BB];1[BBB]	1[0];15[A];75[AA];8[AAA];14[AB];2[B];2[BB]		39[0];42[1];26[2]	95[0];16[1];2[2]
SNP_A-8443282	3.08911e-13	0.688217	0.19538	2.42421	0.220097	0.139041	0.348407		0.328238	0.10134	1.06316	0.048562		0.215182	0.136613	0.338937	3.81669e-14		0.234997	0.149718	0.368851	1.28255e-12		9[A];59[AA];37[AB];2[B];6[BB]	2[A];19[AA];54[AB];2[B];40[BB]		64[0];39[1];7[2]	20[0];55[1];38[2]
SNP_A-8448324	2.88189e-22	1.21643e-09	0	Inf	Inf	0	Inf		0.31149	0.13883	0.698883	0.00198127		3.59319	2.11596	6.10171	3.07273e-07		-	-	-	-		2[0];20[B];89[BB];2[BBB]	1[A];5[AA];51[AB];5[B];54[BB];1[BBB]		-	-
SNP_A-8464572	0.101417	0.280531	0.0740055	1.06341	0.938448	0.647088	1.361		0.271053	0.072594	1.01206	0.0346003		0.878941	0.610415	1.26559	0.487438		0.944762	0.653743	1.36533	0.762266		4[A];21[AA];46[AB];6[B];36[BB]	1[A];19[AA];56[AB];2[B];39[BB]		22[0];47[1];42[2]	17[0];57[1];41[2]
SNP_A-8474694	0.00202805	0.229097	0.0926386	0.566558	2.00162	1.13868	3.51854		0.386889	0.174896	0.855844	0.0129584		1.2543	0.792455	1.9853	0.33189		2.16147	1.23741	3.77559	0.00485507		2[0];1[AA];19[AB];18[B];73[BB]	1[A];5[AA];33[AB];8[B];70[BB]		1[0];19[1];93[2]	5[0];33[1];78[2]
SNP_A-8482619	5.3603e-17	0.628692	0.2024	1.95283	22.553	7.82991	64.9607		1	0.433502	2.30679	1		22.3617	7.77386	64.3238	6.7835e-18		22.7964	7.91807	65.6315	1.51548e-17		3[A];54[AA];2[AAB];40[AB];1[ABB];2[B];10[BB];1[BBBB]	4[A];104[AA];5[AAA];3[AB];1[B]		57[0];45[1];10[2]	113[0];4[1]
SNP_A-8498261	0.000138614	0.950938	0.401848	2.25031	2.92332	1.72488	4.95442		1	0.433502	2.30679	1		2.92073	1.72387	4.94857	2.51319e-05		2.86549	1.6896	4.85974	3.7285e-05		3[A];55[AA];1[AAA];1[AAAA];2[AAB];43[AB];2[B];6[BB]	5[A];84[AA];4[AAA];1[AAB];21[AB];2[BB]		59[0];45[1];6[2]	93[0];22[1];2[2]
SNP_A-8508698	2.9549e-10	0.0723141	0.024121	0.216796	6.79779	3.21286	14.3828		0.364995	0.159256	0.836525	0.0108306		2.47967	1.53729	3.99975	8.55852e-05		10.0274	4.37294	22.9932	1.86801e-12		2[0];1[A];1[AA];6[AB];16[B];87[BB]	1[A];9[AA];40[AB];7[B];60[BB]		7[1];105[2]	10[0];41[1];65[2]
SNP_A-8514185	0.00209849	0.625998	0.25262	1.55124	0.544973	0.308186	0.963691		0.367376	0.171841	0.785407	0.00508963		0.459034	0.286578	0.735272	0.000786865		0.575313	0.344893	0.959674	0.0304763		3[0];5[A];1[AA];30[AB];14[B];60[BB]	1[0];2[AA];21[AB];7[B];86[BB]		6[0];30[1];77[2]	2[0];22[1];93[2]
SNP_A-8514429	6.31174e-05	1.0809	0.461638	2.53086	0.12251	0.0363676	0.412693		1	0.433502	2.30679	1		0.122952	0.0365311	0.413816	1.11189e-05		3.24383e-08	0	Inf	1.53925e-08		5[A];102[AA];2[AAA];1[AAAA];1[AAB];2[AB]	5[A];84[AA];5[AAA];20[AB];3[BB]		112[0]	94[0];19[1];3[2]
SNP_A-8515569	0.00675099	0.378821	0.182128	0.787934	1.95905	1.2029	3.1905		0.639209	0.347727	1.17503	0.144306		1.40158	0.94293	2.08331	0.0922189		1.98829	1.20881	3.27042	0.00517196		2[0];3[A];2[AA];22[AB];18[B];63[BB];3[BBB]	2[A];8[AA];1[AAA];36[AB];13[B];56[BB];1[BBB]		2[0];24[1];83[2]	8[0];36[1];67[2]
SNP_A-8518802	4.70934e-26	0.0179873	0.0020195	0.16021	154.758	20.481	1169.38		1	0.433502	2.30679	1		21.9931	9.0062	53.7072	7.86992e-22		129.941	17.5405	962.61	5.42357e-26		1[AB];5[B];103[BB];3[BBB];1[BBBB]	12[AA];1[AAB];52[AB];4[ABB];5[B];43[BB]		1[1];111[2]	12[0];56[1];48[2]
SNP_A-8523422	0.00135215	1.02051	0.685043	1.52025	0.555038	0.395676	0.778585		0.832456	0.572592	1.21026	0.334788		0.557707	0.402951	0.771897	0.000279626		-	-	-	-		8[0];10[A];27[AA];8[AAA];12[AAB];19[AB];1[ABB];7[B];19[BB];2[BBB]	4[0];4[A];17[AA];4[AAA];7[AAB];36[AB];4[B];36[BB];5[BBB]		-	-
SNP_A-8523809	2.69995e-21	4.74824	1.47525	15.2827	0.116817	0.0679674	0.200777		1	0.433502	2.30679	1		0.142476	0.0859281	0.236238	1.01932e-20		0.129216	0.0763511	0.218686	3.29854e-21		4[A];36[AA];1[AAA];2[AAB];1[AABB];44[AB];1[B];24[BB]	1[A];1[AA];23[AB];1[ABB];4[B];83[BB];4[BBB]		40[0];47[1];25[2]	2[0];24[1];91[2]
SNP_A-8524505	2.37328e-35	0.0754368	0.0156559	0.363486	35.9435	15.3215	84.3219		1	0.433502	2.30679	1		23.7846	11.4161	49.5532	3.84434e-34		30.738	13.6243	69.3484	7.57743e-35		8[AB];5[B];96[BB];3[BBB];1[BBBB]	3[A];38[AA];2[AAA];3[AAB];50[AB];2[B];19[BB]		9[1];102[2]	43[0];53[1];21[2]
SNP_A-8527916	3.87314e-08	0.796201	0.312749	2.02698	16.1311	3.79655	68.5392		1	0.433502	2.30679	1		15.7306	3.73157	66.3134	5.78506e-09		13.436	3.21478	56.1548	3.10068e-08		4[A];78[AA];2[AAA];1[AAAB];1[AAB];19[AB];1[B];7[BB]	5[A];105[AA];5[AAA];2[AB]		82[0];18[1];8[2]	114[0];2[1]
SNP_A-8534675	1.50684e-35	0.110444	0.0335366	0.36372	18.2422	9.33481	35.6491		1	0.433502	2.30679	1		12.9433	7.21136	23.2313	5.02477e-34		22.3192	10.587	47.0528	6.29087e-38		19[AB];2[ABB];1[ABBB];5[B];85[BB];1[BBB]	4[A];66[AA];2[AAA];31[AB];1[ABB];1[B];10[BB];2[BBB]		27[1];80[2]	74[0];34[1];8[2]
SNP_A-8537293	1.15711e-15	1.16725	0.46214	2.94817	0.195026	0.122103	0.311499		0.364995	0.159256	0.836525	0.0108306		0.199969	0.128595	0.310958	1.15796e-16		-	-	-	-		2[0];14[A];36[AA];36[AB];3[B];22[BB]	4[AA];36[AB];8[B];69[BB]		-	-
SNP_A-8542771	1.53648e-08	0.335329	0.123396	0.911257	4.1394	2.46906	6.93973		1	0.433502	2.30679	1		3.39548	2.12254	5.43181	2.09292e-08		4.40352	2.60454	7.44507	8.23505e-10		1[A];1[AAB];22[AB];1[ABB];1[ABBB];4[B];82[BB];1[BBB]	3[A];14[AA];1[AAA];48[AB];2[ABB];2[B];45[BB];2[BBB]		26[1];87[2]	15[0];53[1];49[2]
SNP_A-8557039	2.09031e-06	0.107118	0.020293	0.565431	12.9341	3.05342	54.7881		1	0.433502	2.30679	1		3.85833	1.84316	8.07674	4.24195e-05		12.9767	3.02459	55.6752	8.90605e-07		2[AB];5[B];102[BB];3[BBB];1[BBBB]	3[AA];2[AAB];19[AB];1[ABB];5[B];85[BB];2[BBB]		2[1];111[2]	3[0];21[1];92[2]
SNP_A-8559346	0.000787782	0.41784	0.180559	0.966944	0.505991	0.308469	0.829991		0.364995	0.159256	0.836525	0.0108306		0.474291	0.290573	0.774166	0.00191617		-	-	-	-		2[0];15[A];69[AA];24[AB];2[B];1[BB]	6[A];65[AA];34[AB];2[B];10[BB]		-	-
SNP_A-8563658	1.21231e-20	0.121158	0.0188229	0.779863	11.1991	5.96828	21.0143		0.881175	0.286813	2.70724	0.824977		9.71786	5.31109	17.7811	1.45962e-20		10.5008	5.56199	19.8252	7.14708e-21		33[AA];1[AAB];52[AB];4[ABB];22[BB];1[BBB]	95[AA];5[AAA];1[AAB];15[AB];1[ABB]		33[0];47[1];28[2]	101[0];13[1];1[2]
SNP_A-8568651	1.79283e-11	2.83978e-09	0	Inf	Inf	0	Inf		0.309056	0.135411	0.705376	0.0024573		1.58754	0.928938	2.71309	0.0857627		Inf	0	Inf	2.38178e-11		2[0];20[B];91[BB]	2[A];2[AA];24[AB];6[B];83[BB]		112[2]	2[0];28[1];87[2]
SNP_A-8568797	8.36675e-13	6.72586	1.76286	25.6613	0.0525467	0.0179176	0.154103		0.420174	0.187727	0.940444	0.0253977		0.12645	0.0618708	0.258437	6.48423e-12		0.0382992	0.0089697	0.163532	6.95105e-12		1[A];41[AB];2[ABB];9[B];58[BB];2[BBB]	1[A];3[AB];3[B];101[BB];8[BBB];1[BBBB]		4[0];31[1];69[2]	2[1];115[2]
SNP_A-8579621	2.11804e-18	0.596428	0.164122	2.16744	0.157468	0.0961731	0.257827		0.328238	0.10134	1.06316	0.048562		0.154627	0.0946529	0.252601	2.56362e-19		0.168673	0.103313	0.275381	2.79606e-17		9[A];72[AA];24[AB];2[B];6[BB]	1[A];18[AA];53[AB];3[B];42[BB]		79[0];24[1];7[2]	18[0];54[1];37[2]
SNP_A-8579623	0.0176451	0.141177	0.0319177	0.624443	2.86285	1.08251	7.57121		0.364602	0.110934	1.19832	0.0807306		1.32617	0.652684	2.69461	0.433526		3.975	1.27603	12.3827	0.00888184		6[AB];10[B];97[BB]	17[AB];4[B];96[BB]		4[1];106[2]	15[1];100[2]
SNP_A-8579624	1.60102e-12	0.323009	0.0938685	1.1115	Inf	0	Inf		0.364602	0.110934	1.19832	0.0807306		Inf	0	Inf	9.8497e-13		Inf	0	Inf	1.6956e-12		8[A];73[AA];28[AB];2[B];2[BB]	4[A];113[AA]		80[0];29[1];2[2]	117[0]
SNP_A-8579625	4.35086e-08	0.199581	0.0853548	0.466673	2.8166	1.82635	4.34375		0.330216	0.149133	0.731174	0.00258354		2.19664	1.47681	3.26732	5.5325e-05		3.10171	2.02313	4.75532	2.09625e-08		3[0];10[A];14[AA];47[AB];9[B];30[BB]	1[0];3[A];47[AA];52[AB];3[B];11[BB]		17[0];50[1];39[2]	48[0];56[1];11[2]
SNP_A-8579626	0.00551024	0.390087	0.168109	0.905169	0.787436	0.523366	1.18474		0.330216	0.149133	0.731174	0.00258354		0.655683	0.449342	0.956778	0.026896		0.734476	0.498732	1.08165	0.116152		3[0];10[A];12[AA];48[AB];9[B];31[BB]	1[0];2[A];13[AA];51[AB];4[B];46[BB]		20[0];49[1];38[2]	12[0];55[1];48[2]
SNP_A-8579628	3.82607e-14	0.313325	0.116718	0.841105	8.22799e-09	0	Inf		0.386889	0.174896	0.855844	0.0129584		8.7677e-09	0	Inf	1.12267e-13		8.09264e-09	0	Inf	5.28722e-13		2[0];18[A];93[AA]	5[A];76[AA];29[AB];4[B];3[BB]		112[0]	81[0];32[1];2[2]
SNP_A-8579630	0.00903927	0.341275	0.148107	0.786378	1.44299	0.944354	2.20492		0.364995	0.159256	0.836525	0.0108306		1.35879	0.89375	2.06579	0.148634		1.26835	0.829491	1.9394	0.270853		2[0];12[A];54[AA];31[AB];5[B];9[BB]	6[A];77[AA];24[AB];2[B];8[BB]		68[0];33[1];8[2]	83[0];26[1];8[2]
SNP_A-8579632	0.00436411	0.297179	0.131618	0.671002	1.50489	0.74059	3.05796		0.31149	0.13883	0.698883	0.00198127		1.3286	0.659029	2.67846	0.423857		1.25	0.551248	2.83448	0.592636		2[0];20[A];74[AA];2[AAA];13[AB];2[BB]	6[A];98[AA];1[AAA];11[AB];1[BB]		98[0];14[1]	105[0];12[1]
SNP_A-8579633	1.76367e-19	0.582407	0.267833	1.26646	0.0116369	0.00157025	0.0862391		0.372178	0.172343	0.803727	0.00701156		0.0108636	0.00146866	0.0803577	4.11766e-20		-	-	-	-		2[0];19[A];88[AA];3[AAA];1[AB]	6[A];54[AA];1[AAA];50[AB];6[BB]		-	-
SNP_A-8579657	0.00211382	0.199916	0.0533361	0.74933	5.0021	1.82336	13.7225		1	0.433502	2.30679	1		2.15869	1.14273	4.07791	0.0130715		4.88859	1.80096	13.2698	0.000377251		5[AB];5[B];99[BB];3[BBB];1[BBBB]	1[A];20[AB];1[ABB];4[B];87[BB];4[BBB]		5[1];108[2]	1[0];21[1];95[2]
SNP_A-8579658	1.56881e-16	2.65614	0.888971	7.93622	0.161847	0.097527	0.268586		1	0.433502	2.30679	1		0.178951	0.110712	0.28925	7.02063e-17		0.177209	0.109703	0.286255	5.10486e-17		5[A];50[AA];1[AAA];1[AAAA];2[AAB];48[AB];6[BB]	2[A];12[AA];47[AB];4[ABB];3[B];48[BB];1[BBB]		57[0];50[1];6[2]	14[0];48[1];54[2]
SNP_A-8579659	0.297622	0.787486	0.322774	1.92126	1.33916	0.925314	1.93809		1	0.433502	2.30679	1		1.29527	0.914822	1.83392	0.142766		1.38187	0.957831	1.99363	0.0816232		2[A];17[AA];1[AABB];46[AB];2[ABB];3[B];41[BB];1[BBB]	3[A];24[AA];52[AB];3[ABB];2[B];31[BB];2[BBB]		17[0];49[1];45[2]	26[0];54[1];36[2]
SNP_A-8584068	0.000206685	2.1143	0.601571	7.431	0.413824	0.267002	0.641382		0.881175	0.286813	2.70724	0.824977		0.449175	0.296695	0.680019	7.75902e-05		0.370877	0.233958	0.587923	9.04217e-06		17[AA];54[AB];1[ABB];36[BB];5[BBB]	1[AA];2[AAB];43[AB];3[ABB];66[BB];2[BBB]		17[0];55[1];41[2]	1[0];44[1];65[2]
SNP_A-8594780	8.52955e-07	0.268301	0.117343	0.613462	2.63497	1.65958	4.18363		0.31149	0.13883	0.698883	0.00198127		2.44568	1.55519	3.84606	5.60239e-05		2.51275	1.61627	3.9065	1.83316e-05		2[0];8[A];28[AA];2[AAA];50[AB];12[B];11[BB]	4[A];69[AA];37[AB];1[ABB];2[B];4[BB]		37[0];57[1];16[2]	69[0];41[1];5[2]
SNP_A-8597276	0.144803	0.465131	0.138632	1.56059	0.713678	0.469542	1.08475		0.503882	0.151268	1.67846	0.250434		0.730488	0.482044	1.10698	0.135255		0.711273	0.464153	1.08996	0.114224		76[AA];2[AAA];27[AB];2[B];6[BB]	1[A];67[AA];4[AAA];2[AAB];30[AB];1[B];12[BB]		78[0];30[1];5[2]	71[0];34[1];11[2]
SNP_A-8599237	6.31745e-05	1.13958	0.421751	3.07917	0.364437	0.226084	0.587457		1.00388	0.398263	2.53041	0.993455		0.365017	0.226305	0.588752	1.13331e-05		0.378713	0.230769	0.621501	6.16254e-05		2[A];77[AA];1[AAA];1[AAAA];2[AAB];25[AB];2[B];3[BB]	51[AA];2[AAB];51[AB];1[ABB];3[B];8[BB];1[BBB]		81[0];29[1];3[2]	51[0];58[1];6[2]
SNP_A-8608180	2.97146e-17	1.15795	0.330046	4.06263	31.9774	9.59895	106.528		0.881175	0.286813	2.70724	0.824977		31.7656	9.55137	105.645	2.75468e-18		30.4225	9.13454	101.322	2.14973e-17		54[AA];4[AAA];1[AAB];47[AB];1[ABB];6[BB]	107[AA];7[AAA];3[AB]		58[0];46[1];6[2]	114[0];3[1]
SNP_A-8609297	1.36517e-09	0.0318493	0.00356733	0.284352	40.232	5.39429	300.06		1	0.433502	2.30679	1		5.25023	2.39808	11.4946	1.08918e-06		35.9676	4.79975	269.528	2.68241e-09		1[AB];5[B];103[BB];3[BBB];1[BBBB]	1[A];1[AA];1[AAB];27[AB];2[ABB];4[B];79[BB];2[BBB]		1[1];109[2]	1[0];27[1];82[2]
SNP_A-8623161	1.15294e-10	2.03874	0.758158	5.4823	0.268246	0.175363	0.410326		1	0.433502	2.30679	1		0.283906	0.1877	0.429421	3.64528e-11		0.290597	0.191345	0.441332	2.12306e-10		2[A];33[AA];1[AAA];50[AB];2[ABB];3[B];21[BB];1[BBBB]	7[AA];1[AAA];1[AAB];30[AB];2[ABB];5[B];70[BB];1[BBB]		33[0];52[1];25[2]	10[0];30[1];72[2]
SNP_A-8624911	2.895e-08	0.0961753	0.0359353	0.257399	4.06397	2.20783	7.48058		0.31149	0.13883	0.698883	0.00198127		1.79817	1.1621	2.78237	0.00698965		3.74162	2.08214	6.72371	1.31331e-06		2[0];1[A];15[AB];19[B];74[BB];2[BBB]	1[A];9[AA];41[AB];5[B];60[BB];1[BBB]		1[0];16[1];95[2]	7[0];43[1];65[2]
SNP_A-8630984	4.64144e-06	0.724106	0.176869	2.96451	0.28163	0.154031	0.514932		0.271053	0.072594	1.01206	0.0346003		0.267856	0.15154	0.473453	8.02432e-07		0.300915	0.16571	0.546434	1.83897e-05		1[A];6[AA];35[AB];9[B];62[BB]	1[AA];15[AB];3[B];98[BB]		6[0];36[1];70[2]	1[0];15[1];101[2]
SNP_A-8633129	0.998644	1.00849	0.412378	2.4663	0.986808	0.598744	1.62638		1	0.433502	2.30679	1		0.988465	0.619652	1.5768	0.961166		0.998367	0.614526	1.62196	0.994732		1[A];1[AA];1[AABB];32[AB];3[ABB];4[B];71[BB]	1[A];4[AA];29[AB];3[ABB];4[B];74[BB];2[BBB]		2[0];35[1];74[2]	5[0];30[1];79[2]
SNP_A-8638460	3.29671e-27	0.0366312	0.012128	0.11064	17.4322	8.74758	34.739		0.31149	0.13883	0.698883	0.00198127		6.40716	3.83987	10.6909	1.8295e-17		11.8436	6.36352	22.0428	3.63789e-23		2[0];1[A];14[AB];19[B];75[BB];2[BBB]	2[A];31[AA];60[AB];4[B];19[BB];1[BBB]		1[0];19[1];83[2]	33[0];61[1];22[2]
SNP_A-8638571	4.68786e-08	1.48779	0.592743	3.73438	0.128996	0.0552271	0.301299		1	0.433502	2.30679	1		0.134207	0.0578968	0.311099	9.12252e-09		0.132736	0.0571258	0.30842	1.49264e-08		5[A];97[AA];3[AAA];1[AAAA];7[AB]	5[A];70[AA];1[AAA];3[AAB];33[AB];4[BB];1[BBB]		106[0];7[1]	75[0];36[1];4[2]
SNP_A-8641782	0.0870485	0.625673	0.221927	1.76394	1.70849	1.05418	2.76891		1.00388	0.398263	2.53041	0.993455		1.56688	1.00666	2.43888	0.0429462		1.65474	1.00103	2.73534	0.0464754		2[A];3[AA];25[AB];2[ABB];2[B];77[BB];1[BBB];1[BBBB]	2[A];3[AA];2[AAB];42[AB];1[ABB];1[B];65[BB];1[BBB]		3[0];27[1];81[2]	3[0];44[1];67[2]
SNP_A-8678709	1.65139e-18	0.708481	0.276787	1.81347	0.11538	0.0654848	0.203292		1	0.433502	2.30679	1		0.117807	0.0672819	0.206273	1.86055e-19		-	-	-	-		2[A];78[AA];3[AAA];1[AAAA];26[AB];3[B]	2[A];22[AA];2[AAA];3[AAB];56[AB];3[B];29[BB]		-	-
SNP_A-8680954	0.00718209	0.510838	0.206881	1.26138	0.666678	0.430888	1.0315		0.364995	0.159256	0.836525	0.0108306		0.577778	0.388091	0.860179	0.00580926		0.635727	0.416012	0.971482	0.033509		2[0];5[A];8[AA];32[AB];12[B];54[BB]	2[A];7[AA];24[AB];6[B];78[BB]		11[0];35[1];63[2]	7[0];25[1];82[2]
SNP_A-8690062	2.44937e-09	1.75791	0.703483	4.39278	0.283783	0.184542	0.436393		1	0.433502	2.30679	1		0.297637	0.19539	0.453388	6.38681e-10		0.305383	0.201107	0.463727	1.51959e-09		2[A];33[AA];1[AAA];2[AAB];1[AABB];45[AB];3[B];26[BB]	1[A];4[AA];1[AAB];45[AB];2[ABB];4[B];58[BB];2[BBB]		36[0];48[1];29[2]	5[0];48[1];64[2]
SNP_A-8690315	1.81037e-12	0.495641	0.190229	1.29139	4.36194	2.79712	6.80219		1	0.433502	2.30679	1		4.0846	2.65774	6.27751	5.67829e-13		4.16171	2.68807	6.44322	5.93359e-13		3[A];12[AA];1[AAAB];45[AB];3[ABB];2[B];47[BB]	3[A];52[AA];1[AAA];2[AAB];46[AB];2[ABB];2[B];9[BB]		14[0];48[1];49[2]	55[0];50[1];11[2]
SNP_A-8690643	0.00874894	1.08004	0.462718	2.52097	0.568429	0.393904	0.820281		1	0.433502	2.30679	1		0.569518	0.394917	0.821312	0.0021161		0.556896	0.385164	0.805197	0.00148143		2[A];38[AA];1[AAA];2[AAB];1[AABB];43[AB];3[B];23[BB]	1[A];19[AA];1[AAA];4[AAB];50[AB];4[B];38[BB]		41[0];47[1];23[2]	21[0];53[1];38[2]
SNP_A-8690766	0.0015785	0.973271	0.38108	2.48572	2.94075	1.5733	5.49675		1.00388	0.398263	2.53041	0.993455		2.93976	1.57298	5.49414	0.000328695		2.86516	1.55706	5.27217	0.000287047		4[A];68[AA];3[AAA];1[AAAA];34[AB];3[BB]	3[A];96[AA];3[AAA];1[AAB];13[AB];1[BB]		76[0];31[1];5[2]	102[0];14[1];1[2]
SNP_A-8705206	7.91255e-10	0.412005	0.180519	0.940334	0.202996	0.109425	0.376581		0.31149	0.13883	0.698883	0.00198127		0.187235	0.101333	0.345959	1.26935e-09		0.184782	0.0985598	0.346433	5.26917e-09		2[0];19[A];74[AA];2[AAA];15[AB];1[B]	5[A];54[AA];1[AAA];47[AB];1[B];9[BB]		97[0];16[1]	59[0];50[1];5[2]
SNP_A-8707481	7.02033e-13	0.823296	0.343477	1.9734	0.217218	0.132635	0.35574		0.330216	0.149133	0.731174	0.00258354		0.20973	0.131099	0.335522	8.12732e-14		0.241482	0.153903	0.378896	4.4362e-12		3[0];11[A];24[AA];51[AB];8[B];16[BB]	1[0];6[AA];40[AB];6[B];64[BB]		34[0];55[1];22[2]	6[0];42[1];68[2]
