# Supplementary material for: Advantage of Using Allele-Specific Copy Numbers When Testing for Association in Regions with Common Copy Number Variants
Source: PLoS One. 2013 Sep 10;8(9):e75350. doi: 10.1371/journal.pone.0075350 (PMC3769257; doi:10.1371/journal.pone.0075350)
Supplement: Script S1 — R scripts implementing the computation of the allele-specific copy number states and the association analysis using the Joint strategy. This compressed file contains 1- an R script (AssociationSNPinCNV.R), 2- a manual describing the arguments and values of the R functions implemented in AssociationSNPinCNV.R (Manual AssociationSNPinCNV.txt), 3- a tutorial (Tutorial AssociationSNPinCNV.txt) and input files (DataProbes.txt, penncnv.rawcnv, BAFtable.txt, DataIndividuals.txt) as an example to run the functions implemented in the R script AssociationSNPinCNV.R. (ZIP) [file pone.0075350.s013.zip › AssociationSNPinCNV.R]

#################################################################################################################
## Functions to create the analysis file
#################################################################################################################

## Secundary functions to manage the PennCNV file
PennCNVchr   <- function(v) { return( as.numeric(sub("chr","",strsplit(v,":",fixed=T)[[1]][1])) ) }
PennCNVstart <- function(v) { return( as.numeric(strsplit(strsplit(v,":",fixed=T)[[1]][2],"-",fixed=T)[[1]][1]) ) }
PennCNVend   <- function(v) { return( as.numeric(strsplit(strsplit(v,":",fixed=T)[[1]][2],"-",fixed=T)[[1]][2]) ) }
PennCNVcn    <- function(v) { return( as.numeric(sub("cn=","",strsplit(v,",",fixed=T)[[1]][2])) ) }

## Secundary function to create a matrix of copy numbers for each call from the PennCNV file
CNmatrix <- function( v , infoProbe )
{
 whichsnp <- which( infoProbe$Chr==gsub(" ","",v["CHR"])
                    & infoProbe$Position>=as.numeric(v["START"])
                    & infoProbe$Position<=as.numeric(v["END"]) )
 if( length(whichsnp)>0 )
 {
  a <- data.frame( INDIVIDUAL = rep(v["ID"],length(whichsnp)) ,
                   PROBE      = infoProbe[whichsnp,"Name"]      ,
                   CN         = as.numeric(v["CN"])             ,
                   row.names  = NULL , stringsAsFactors=F       )
 } else { a <- NULL }
 return(a)
}

## Main function to create the analysis file and check individuals in the input files
CreateAnalysisFile <- function( Individuals.file , Probes.file , BAF.file , PennCNV.file , covariates=NULL )
{
 cat(as.character(Sys.time())," : Managing the files and cheking the individuals...\n")

 ## Loading data
 indiv <- read.table( Individuals.file , h=T , stringsAsFactors=F )
 probe0 <- read.table( Probes.file , h=T , stringsAsFactors=F )
 baf0  <- read.table( BAF.file , sep="\t" , h=T , stringsAsFactors=F )
 penn  <- read.table( PennCNV.file , stringsAsFactors=F )
 
 ## BAF information
 baf1 <- baf0[, grep(".B.Allele.Freq",colnames(baf0),value=T) ]
 colnames(baf1) <- sub(".B.Allele.Freq","",colnames(baf1),fixed=T)
 row.names(baf1) <- baf0$Name
 
 ## Remove probes with BAF values out of [0-1]
 ww <- which( baf1>1 | baf1<0 ,arr.ind=T)
 if(nrow(ww)>0) { baf <- baf1[-unique(ww[,1]),] } else { baf <- baf1 }
 
 ## Restrict probe information to the probes present in the baf file
 probe <- subset( probe0 , probe0$Name %in% row.names(baf) ) 
 
 ## checking individuals in Individuals.file and in BAF.files
 # number of individuals found in BAF.files
 nBAF <- ncol(baf)
 # number of individuals found in Individuals.file
 nIND <- length( unique(indiv[,"ID"]) )
 # common individuals in Individuals.file and in BAF.files
 listingBAFandIND <- colnames(baf)[ which( colnames(baf) %in% indiv[,"ID"] ) ]
 nBAFandIND <- length(listingBAFandIND)
 # individuals from BAF.files not found in Individuals.file
 listingBAFnotinIND <- colnames(baf)[ which(!(colnames(baf) %in% indiv[,"ID"])) ]
 # individuals from Individuals.file not found in BAF.files
 listingINDnotinBAF <- unique(indiv[,"ID"][which(!(indiv[,"ID"] %in% colnames(baf)))])

 ## PennCNV information
 penn$CHR   <- sapply( penn$V1 , FUN=PennCNVchr   )
 penn$START <- sapply( penn$V1 , FUN=PennCNVstart )
 penn$END   <- sapply( penn$V1 , FUN=PennCNVend   )
 penn$CN    <- sapply( penn$V4 , FUN=PennCNVcn    )
 penn2 <- merge( penn , indiv[,c("ID","penncnv")] , by.x="V5" , by.y="penncnv")

 ## checking individuals in PennCNV.file
 # individuals in PennCNV.file
 listingPENN <- unique(penn$V5)
 nPENN <- length(listingPENN)
 # individuals in PennCNV.file and Individuals.file
 nPENNandIND <- sum( listingPENN %in% indiv[,"penncnv"] )
 #common individuals in PennCNV.file and in BAF.file and in Individuals.file 
 nPENNandBAFandIND <- sum( listingPENN %in% indiv[indiv[,"ID"] %in% listingBAFandIND,"penncnv"] )
 # individuals in BAF.file and in Individuals.file but not in PennCNV.file , make sure you ran it
 listingBAFandINDnotinPENN <- listingBAFandIND[listingBAFandIND %in%
                                               indiv[!(indiv[,"penncnv"] %in% listingPENN),"ID"]]
 nBAFandINDnotinPENN <- length(listingBAFandINDnotinPENN)

 ## Summary of individual checking
 indsumm <- paste(nBAF," individuals with BAF information, from which ",
         nBAFandIND," are in the individual information file.",
         " Individuals with individual information and without BAF information are listed in listingINDnotinBAF.",
         " Individuals with BAF information and without individual information are listed in listingBAFnotinIND.\n",
         nPENN," individuals are in the PennCNV file, from which ",
         nPENNandBAFandIND," are also in both the individual and BAF information files.\n",
         "All the ",nBAFandIND," with individual and BAF information will be used in the analysis. From them ",
         nBAFandINDnotinPENN," have no CNV detected by PennCNV.",
         "The ",nBAFandINDnotinPENN," individuals with individual and BAF information but not in the PennCNV file are listed in listingBAFandINDnotinPENN.",
         " Make sure these individuals were included in the PennCNV analysis.\n",
         sep="")
 
 cat(indsumm)
 cat(as.character(Sys.time())," : Starting to create the analysis file including the BAF...\n")

 ## initiating the file including the baf values
 intfile01 <- data.frame( INDIVIDUAL = rep(colnames(baf),each=nrow(baf))   ,
                          PROBE      = rep(row.names(baf),times=ncol(baf)) ,
                          BAF        = unlist(baf)                         ,
                          row.names  = NULL , stringsAsFactors=F )
 
 cat(as.character(Sys.time())," : Including the number of copies provided by PennCNV...\n")

 ## including the number of copies provided by PennCNV
 tp1 <- apply( penn2 , FUN=CNmatrix , MARGIN=1 , infoProbe=probe )
 tp2 <- NULL ; for ( i in 1:length(tp1) )  { tp2 <- rbind(tp2,tp1[[i]]) } ; rm(i)
 intfile02 <- merge(intfile01,tp2,by=c("INDIVIDUAL","PROBE"),all.x=T)
 intfile02[ which(is.na(intfile02$CN)) , "CN" ] <- 2
  
 ## including the disease status and the covariates if needed
 cat(as.character(Sys.time())," : Including the disease status and the covariates...\n")
 intfile03 <- merge( intfile02 , indiv[,c("ID","Status",covariates)] , by.x="INDIVIDUAL" , by.y="ID" )
 # transforming character covariates as factor
 for ( covar in covariates )
 {
  if ( class(intfile03[,covar])=="character" ) { intfile03[,covar] <- as.factor(intfile03[,covar]) }
 }

 ## including the numbers of each allele
 cat(as.character(Sys.time())," : Including the numbers of each allele...\n")
 intfile <- AlleleSpecificCopyNumber( intfile03 )
 
 ## return a list with the analysis file and the checking listing of individuals
 return( list( AnalysisFile=intfile , 
               listingINDnotinBAF=listingINDnotinBAF ,
               listingBAFnotinIND=listingBAFnotinIND ,
               listingBAFandINDnotinPENN=listingBAFandINDnotinPENN ,
               summaryIndividualCounts=indsumm ) )
 
 cat(as.character(Sys.time())," : The file was created, you may be interested in saving it.\n")
}
 
 
#################################################################################################################
## Functions to compute and include the number of alleles A and B given the number of copies and the BAF
## a score of confidence is given according to the BAF value
#################################################################################################################
 
## secundary functions
AlleleScore <- function(v,exp,CN) { return(max(1-abs(v-exp)*CN,0)) }
AlleleCountsAndScore <- function(v)
{
 cc <- v[1]
 bb <- v[2]
 if ( is.na(bb) ) { rr <- NA } else
 {
  if ( cc==0 ) { rr <- "0;0" } else
  {
   if ( cc==1 ) { expTP <- c( A=0 , B=1 ) }
   if ( cc==2 ) { expTP <- c( AA=0 , AB=1/2 , BB=1 ) }
   if ( cc==3 ) { expTP <- c( AAA=0 , AAB=1/3 , ABB=2/3 , BBB=1 ) }
   if ( cc==4 ) { expTP <- c( AAAA=0 , AAAB=1/4 , AABB=1/2 , ABBB=3/4 , BBBB=1 ) }
   tp <- unlist(lapply(expTP,FUN=AlleleScore,v=bb,CN=cc))
   b <- which(tp==max(tp))[1]-1 ; names(b)<-NULL
   a <- cc-b ; names(a)<-NULL
   sc <- as.numeric(tp[ which(tp==max(tp))[1] ])
   rr <- paste(a,b,sc,sep=";")
  }
 }
 return ( rr )
}
FUNa  <- function(v) { if (!is.na(v)) { return(as.numeric(strsplit(v,";",fixed=T)[[1]][1])) } else {return(NA)} }
FUNb  <- function(v) { if (!is.na(v)) { return(as.numeric(strsplit(v,";",fixed=T)[[1]][2])) } else {return(NA)} }
FUNsc <- function(v) { if (!is.na(v)) { return(as.numeric(strsplit(v,";",fixed=T)[[1]][3])) } else {return(NA)} }

## main function
AlleleSpecificCopyNumber <- function( data )
{
 tp3 <- apply( data[,c("CN","BAF")] , FUN=AlleleCountsAndScore , MARGIN=1 )
 data$A     <- sapply( tp3 , FUN=FUNa  )
 data$B     <- sapply( tp3 , FUN=FUNb  )
 data$score <- sapply( tp3 , FUN=FUNsc )
 return( data )
}


#################################################################################################################
## Functions for the Analysis
#################################################################################################################

## secundary function used in the Frequency function
FunGeno <- function(v)
{ if (is.na(v[1])) { return(NA) } else
  { if (v[1]==0 & v[2]==0) { return(0) } else
   { return( paste(c(rep("A",v[1]),rep("B",v[2])),collapse="") ) }
  }
}

## Frequency functions
Freq.tp <- function( data , disease.status )
{
 status <- data[,disease.status]
  
 su.A <- na.omit(apply( data[,c("A","B")] , FUN=sum  , MARGIN=1 ))  # B+A
 FreqCN.A <- prop.table( c(CN0=sum(su.A==0),CN1=sum(su.A==1),CN2=sum(su.A==2),CN3=sum(su.A==3),CN4=sum(su.A>=4)) )
 FreqAL.A <- prop.table( c(A=sum(data$A,na.rm=T) , B=sum(data$B,na.rm=T) ) )
 ascns.A  <- table( apply( data[,c("A","B")] , FUN=FunGeno , MARGIN=1 ) )
 miss.A   <- sum(is.na(data$A))
 
 su.co <- na.omit(apply( data[status==0,c("A","B")] , FUN=sum  , MARGIN=1 ))  # B+A
 FreqCN.co <- prop.table( c(CN0=sum(su.co==0),CN1=sum(su.co==1),CN2=sum(su.co==2),CN3=sum(su.co==3),CN4=sum(su.co>=4)) )
 FreqAL.co <- prop.table( c( A=sum(data$A[status==0],na.rm=T) , B=sum(data$B[status==0],na.rm=T) ) )
 ascns.co  <- table( apply( data[status==0,c("A","B")] , FUN=FunGeno , MARGIN=1 ) )
 miss.co   <- sum(is.na(data$A[status==0]))
 
 su.ca <- na.omit(apply( data[status==1,c("A","B")] , FUN=sum  , MARGIN=1 ))  # B+A
 FreqCN.ca <- prop.table( c(CN0=sum(su.ca==0),CN1=sum(su.ca==1),CN2=sum(su.ca==2),CN3=sum(su.ca==3),CN4=sum(su.ca>=4)) )
 FreqAL.ca <- prop.table( c( A=sum(data$A[status==1],na.rm=T) , B=sum(data$B[status==1],na.rm=T) ) )
 ascns.ca  <- table( apply( data[status==1,c("A","B")] , FUN=FunGeno , MARGIN=1 ) )
 miss.ca   <- sum(is.na(data$A[status==1]))

 return( c( ALL=FreqCN.A,
            ALL=FreqAL.A,
            ALL.ASCNS=paste(paste(ascns.A,"[",names(ascns.A),"]",sep=""),collapse=";"),
            ALL.MISSING=miss.A,
            CO=FreqCN.co,
            CO=FreqAL.co,
            CO.ASCNS=paste(paste(ascns.co,"[",names(ascns.co),"]",sep=""),collapse=";"),
            CO.MISSING=miss.co,
            CA=FreqCN.ca,
            CA=FreqAL.ca,
            CA.ASCNS=paste(paste(ascns.ca,"[",names(ascns.ca),"]",sep=""),collapse=";"),
            CA.MISSING=miss.ca           
          ))
}

Freq <- function( data , disease.status )
{
 # applying the Freq.tp function for each probe in the data file
 tpFreq <- by( data , INDICES=as.factor(data$PROBE) , FUN=Freq.tp , disease.status=disease.status )
 # formating the output file
 freqfile <- as.data.frame(t(sapply(tpFreq,as.list)))
 for ( i in c(1:7,9:16,18:25,27) ) { freqfile[,i] <- as.numeric(freqfile[,i]) }
 for ( i in c(8,17,26) ) { freqfile[,i] <- as.character(freqfile[,i]) }
 return(freqfile)
}

## Association SNP in CNV functions
AssocSNPinCNV.tp <- function( data , disease.status , covar=NULL )
{
 status <- data[,disease.status]
 # the sum and the difference
 su <- apply( data[,c("A","B")] , FUN=sum  , MARGIN=1 )  # B+A
 di <- apply( data[,c("A","B")] , FUN=diff , MARGIN=1 )  # B-A
 # individuals to be removed from analysis because of missing data (wwRM) and formula for the model (ff)
 if (is.null(covar))
 { wwRM <- which( is.na(su) ) ; ff1 <- "statusF ~ suF + diF" ; ff0 <- "statusF ~ 1" } else
 { if (length(covar)>1) {wwRM0<-as.numeric(which(is.na(data[,covar]),arr.ind=T)[,1])} else
   {wwRM0<-which(is.na(data[,covar]))}
   wwRM <- c( which(is.na(su)) , wwRM0 )
   ff1 <- paste( c("statusF ~ suF + diF",paste("dataF$",covar,sep="")) , collapse=" + ")
   ff0 <- paste( "statusF ~ " , paste( paste("dataF$",covar,sep="") , collapse=" + ") ) }
 wwRM <- unique(wwRM)
 # data after removing individuals
 if (length(wwRM)>0)
 { dataF<-data[-wwRM,] ; statusF<-status[-wwRM] ; suF<-su[-wwRM] ; diF<-di[-wwRM] } else
 { dataF<-data ; statusF<-status ; suF<-su ; diF<-di }
 # regression logistic models if possible
 if ( length(unique(diF))>1 & length(unique(suF))>1 & length(unique(dataF[,"A"]))>1 & length(unique(dataF[,"B"]))>1 )
 {
  mod1 <- glm( as.formula(ff1) , family=binomial(logit) )
  mod0 <- glm( as.formula(ff0) , family=binomial(logit) )
  res <- c( ESTIM.sum     = summary(mod1)$coefficients["suF","Estimate"  ] ,
            SD.sum        = summary(mod1)$coefficients["suF","Std. Error"] ,
            ESTIM.dif     = summary(mod1)$coefficients["diF","Estimate"  ] ,
            SD.dif        = summary(mod1)$coefficients["diF","Std. Error"] ,
            COVAR.sum.dif = summary(mod1)$cov.unscaled["suF","diF"]        ,
            LRT.stat      = mod0$deviance-mod1$deviance                    ,
            LRT.pval      = pchisq((mod0$deviance-mod1$deviance),(df.residual(mod0)-df.residual(mod1)),lower.tail=FALSE)
          )
  res <- c( res , ESTIM.cn = as.numeric(res["ESTIM.sum"]-res["ESTIM.dif"]) ,
                  ESTIM.al = as.numeric(2*res["ESTIM.dif"]) ,
              SD.cn = as.numeric(sqrt(res["SD.sum"]*res["SD.sum"]+res["SD.dif"]*res["SD.dif"]-2*res["COVAR.sum.dif"])) ,
                  SD.al    = as.numeric(2*res["SD.dif"])
           )                  
  res <- c( res , OR.cn    = as.numeric(exp( res["ESTIM.cn"] )) ,
                  CIL.cn   = as.numeric(exp( res["ESTIM.cn"] - qnorm(0.975)*res["SD.cn"] )) ,
                  CIU.cn   = as.numeric(exp( res["ESTIM.cn"] + qnorm(0.975)*res["SD.cn"] )) ,
                  OR.al    = as.numeric(exp( res["ESTIM.al"] )) ,
                  CIL.al   = as.numeric(exp( res["ESTIM.al"] - qnorm(0.975)*res["SD.al"] )) ,
                  CIU.al   = as.numeric(exp( res["ESTIM.al"] + qnorm(0.975)*res["SD.al"] )) 
          )
 } else { res <- c( ESTIM.sum=NA , SD.sum=NA , ESTIM.dif=NA , SD.dif=NA , COVAR.sum.dif=NA ,
                    LRT.stat=NA , LRT.pval=NA ,
                    ESTIM.cn=NA , ESTIM.al=NA , SD.cn=NA , SD.a=NA ,
                    OR.cn=NA , CIL.cn=NA , CIU.cn=NA , OR.al=NA ,CIL.al=NA , CIU.al=NA ) }
 return(res)
}

AssocSNPinCNV <- function( data , disease.status , covar=NULL )
{
 # applying the AssocSNPinCNV.tp function for each probe in the data file
 tpAssoc <- by( data , INDICES=as.factor(data$PROBE) , FUN=AssocSNPinCNV.tp , disease.status=disease.status , covar=covar )
 # formating the output file
 assocfile <- as.data.frame(t(sapply(tpAssoc,as.list)))
 for ( i in c(1:17) ) { assocfile[,i] <- as.numeric(assocfile[,i]) }
 return(assocfile)
}
