# Supplementary material for: Advantage of Using Allele-Specific Copy Numbers When Testing for Association in Regions with Common Copy Number Variants
Source: PLoS One. 2013 Sep 10;8(9):e75350. doi: 10.1371/journal.pone.0075350 (PMC3769257; doi:10.1371/journal.pone.0075350)
Supplement: Script S1 — R scripts implementing the computation of the allele-specific copy number states and the association analysis using the Joint strategy. This compressed file contains 1- an R script (AssociationSNPinCNV.R), 2- a manual describing the arguments and values of the R functions implemented in AssociationSNPinCNV.R (Manual AssociationSNPinCNV.txt), 3- a tutorial (Tutorial AssociationSNPinCNV.txt) and input files (DataProbes.txt, penncnv.rawcnv, BAFtable.txt, DataIndividuals.txt) as an example to run the functions implemented in the R script AssociationSNPinCNV.R. (ZIP) [file pone.0075350.s013.zip › BAFtable.txt]

Name	IND001.B Allele Freq	IND002.B Allele Freq	IND003.B Allele Freq	IND004.B Allele Freq	IND005.B Allele Freq	IND006.B Allele Freq	IND007.B Allele Freq	IND008.B Allele Freq	IND009.B Allele Freq	IND010.B Allele Freq	IND011.B Allele Freq	IND012.B Allele Freq	IND013.B Allele Freq	IND014.B Allele Freq	IND015.B Allele Freq	IND016.B Allele Freq	IND017.B Allele Freq	IND018.B Allele Freq	IND019.B Allele Freq	IND020.B Allele Freq	IND021.B Allele Freq	IND022.B Allele Freq	IND023.B Allele Freq	IND024.B Allele Freq	IND025.B Allele Freq	IND026.B Allele Freq	IND027.B Allele Freq	IND028.B Allele Freq	IND029.B Allele Freq	IND030.B Allele Freq	IND031.B Allele Freq	IND032.B Allele Freq	IND033.B Allele Freq	IND034.B Allele Freq	IND035.B Allele Freq	IND036.B Allele Freq	IND037.B Allele Freq	IND038.B Allele Freq	IND039.B Allele Freq	IND040.B Allele Freq	IND041.B Allele Freq	IND042.B Allele Freq	IND043.B Allele Freq	IND044.B Allele Freq	IND045.B Allele Freq	IND046.B Allele Freq	IND047.B Allele Freq	IND048.B Allele Freq	IND049.B Allele Freq
SNP1	0.5556098	0	0.9983189	0	0.5866548	0.9965407	0.5347114	0	0	1	0	0	0.5235468	0	0.5522263	0.4676744	1	0	0.4782485	0.5275263	0.002369089	0.5282887	0.5048458	1	0.5318513	0.8383896	0.5773009	0.4777757	0	0.001679548	0.5199676	1	0.5239724	0.004127114	0.9995157	0.0006379566	0.4758812	0.008485379	0.4856513	0	0	0	0.9998999	0.5015557	0.002807007	1	1	1	0.9949768
SNP2	0.005439578	0.5335032	1	1	0	0.5039233	0.9973467	1	0	0.5660524	1	0	0.01077534	1	0.4788049	1	1	0.5045277	0.9958994	0.001360148	0.9992821	0.5717309	0.9985533	1	0.9913591	0.4819295	0.001911595	0.001238041	0.979422	0.004692344	0.4593961	0	0.9965217	0	1	0	1	0	0.5302066	1	0	0	1	1	1	0.5278963	1	0.4975569	1
SNP3	0.4902452	1	0.5476221	0.9903076	0.48824	0.9979736	0.5262649	0.03292964	1	0.486016	1	0	0.9961691	0.9596741	0.002140646	1	0.4717325	1	0.004653141	0.50681	0.997641	0	0.002302073	0.0008042785	0.003680511	0.001740028	0.01801518	1	0.9775729	1	0.4698637	0.975554	1	0.5068485	1	0	0.4606319	0.0006001546	0.003382425	0.5370257	4.858552e-06	0	0.4851194	1	1	NA	1	0.5256645	0.9958578
SNP4	0	0	0.4918591	1	0.9873081	0.9988935	0.4681398	0.9994442	0	1	1	0.5254294	0.9803135	0	0.99074	0.0006561279	0.4649688	0	0	0.001900208	0.4771765	0.4785709	0.9973955	1	0.5468311	0.9862766	1	0.99879	0.9958444	0.9939734	0.9982913	0.006695228	0	0.4625504	0.9543053	0.02893877	0.4728967	0.9849346	0.9812164	1	1	0	0.9726927	0.009586114	0.5042555	0	0.4872874	0.9981846	0.00057158
SNP5	0.5157574	0.5393172	0.004695649	1	1	0.529205	0	1	0.4884069	0	1	1	0	1	0.9660195	0	0.9902264	0.5041036	0	0	0.5608306	1	0	0.5347414	0.00178918	0.01697771	0.4857336	0.9995993	0.002179161	1	0.4854924	0.005648952	0.5169106	1	0	1	1	0.00122094	0	0.487832	0	0	0.003159052	0.9860446	0.9985871	0.003098534	0	0	0
SNP6	0.9883456	1	7.788053e-05	0.5039577	1	1	1	1	0.5065715	0.4936827	1	0.4927073	0.9666861	0.524636	0.5421603	0.5686093	0.9924411	0.5849963	0.5356045	0.004947881	0	0.4493454	1	0	0.4948305	1	0.4574725	0.5305642	0.0004730796	0.5024691	0.5404804	1	0.01194717	0	0.4848915	1	0.005871574	0	0.003982492	0.4001691	0.9930972	0.4975044	0.005289355	0.5355803	0.4468225	0.001317424	1	0.5400154	0.001037188
SNP7	0	0.9703972	1	1	0.5248647	0.5195827	0.5420736	0.00784165	0.004829391	1	0	0.4947559	1	1	1	0.00127656	0.5034949	0.005487178	0	0.9981081	0.4760702	0.005046861	0.01445425	0	0.008207018	0.003536647	0	1	0	0.5316548	1	0	0.0008150361	1	0	0	0	1	0.5287604	1	0.9822373	0.9884861	0.5596136	0.0001757658	1	1	0.9908764	1	1
SNP8	1	0.5469365	0.9889983	0.01464514	0.5026897	1	0.506703	0.461244	0.006384898	0.003619846	0.9820454	0	0	0	0	0	0.9832269	0.9973099	1	0	0.9895678	1	1	0.005590333	0.4760013	1	0.4784722	0.5001808	0.9921212	0.996641	0.4823775	0.4726269	0.4306807	0.9935771	0	1	0.5025033	1	0	0	1	0.9712539	0	0.4588292	0	0.518088	0	0	6.000538e-05
SNP9	0.5257566	0.5319536	0.5099169	0	0.4421306	0.004275219	0.4483397	0.4735287	0.5493149	0.01334808	0	0.5321034	0	0.5412275	1	1	0	0.9977155	0.006750595	0.9961004	0.3933558	1	0.9982918	0.005985332	0.9989303	0.5289651	1	0.0003018329	0.002254487	0.4942537	0.9818779	0.493243	0	0.5508848	0	0.5374294	0.003308363	0	0.4502396	0.7743372	0	0.01403142	0.9957501	0	1	1	0.001177517	0	0.001486095
[truncated: 151 more columns]
