# Supplementary material for: Advantage of Using Allele-Specific Copy Numbers When Testing for Association in Regions with Common Copy Number Variants
Source: PLoS One. 2013 Sep 10;8(9):e75350. doi: 10.1371/journal.pone.0075350 (PMC3769257; doi:10.1371/journal.pone.0075350)
Supplement: Script S1 — R scripts implementing the computation of the allele-specific copy number states and the association analysis using the Joint strategy. This compressed file contains 1- an R script (AssociationSNPinCNV.R), 2- a manual describing the arguments and values of the R functions implemented in AssociationSNPinCNV.R (Manual AssociationSNPinCNV.txt), 3- a tutorial (Tutorial AssociationSNPinCNV.txt) and input files (DataProbes.txt, penncnv.rawcnv, BAFtable.txt, DataIndividuals.txt) as an example to run the functions implemented in the R script AssociationSNPinCNV.R. (ZIP) [file pone.0075350.s013.zip › DataIndividuals.txt]

ID penncnv Status covar1 covar2
IND001 IND001.txt 1 59 MALE
IND002 IND002.txt 0 50 MALE
IND003 IND003.txt 1 42 MALE
IND004 IND004.txt 0 54 MALE
IND005 IND005.txt 0 53 FEMALE
IND006 IND006.txt 0 54 FEMALE
IND007 IND007.txt 1 53 MALE
IND008 IND008.txt 0 49 MALE
IND009 IND009.txt 0 46 MALE
IND010 IND010.txt 1 49 FEMALE
IND011 IND011.txt 0 47 MALE
IND012 IND012.txt 0 47 FEMALE
IND013 IND013.txt 0 53 MALE
IND014 IND014.txt 1 48 MALE
IND015 IND015.txt 1 48 FEMALE
IND016 IND016.txt 1 43 FEMALE
IND017 IND017.txt 1 51 MALE
IND018 IND018.txt 1 42 FEMALE
IND019 IND019.txt 1 54 FEMALE
IND020 IND020.txt 0 55 MALE
IND021 IND021.txt 1 44 FEMALE
IND022 IND022.txt 1 52 MALE
IND023 IND023.txt 0 46 FEMALE
IND024 IND024.txt 0 57 MALE
IND025 IND025.txt 1 48 FEMALE
IND026 IND026.txt 0 54 FEMALE
IND027 IND027.txt 0 49 FEMALE
IND028 IND028.txt 1 51 MALE
IND029 IND029.txt 1 59 FEMALE
IND030 IND030.txt 1 55 MALE
IND031 IND031.txt 0 50 MALE
IND032 IND032.txt 0 52 MALE
IND033 IND033.txt 1 51 FEMALE
IND034 IND034.txt 1 45 FEMALE
IND035 IND035.txt 1 56 FEMALE
IND036 IND036.txt 0 50 FEMALE
IND037 IND037.txt 1 46 MALE
IND038 IND038.txt 1 44 FEMALE
IND039 IND039.txt 1 51 MALE
IND040 IND040.txt 0 56 FEMALE
IND041 IND041.txt 0 57 MALE
IND042 IND042.txt 0 54 FEMALE
IND043 IND043.txt 1 49 FEMALE
IND044 IND044.txt 0 59 MALE
IND045 IND045.txt 0 50 FEMALE
IND046 IND046.txt 0 48 FEMALE
IND047 IND047.txt 1 44 MALE
IND048 IND048.txt 1 58 FEMALE
IND049 IND049.txt 1 50 MALE
IND050 IND050.txt 0 47 MALE
IND051 IND051.txt 0 48 FEMALE
IND052 IND052.txt 0 50 FEMALE
IND053 IND053.txt 1 50 FEMALE
IND054 IND054.txt 0 44 FEMALE
IND055 IND055.txt 0 49 MALE
IND056 IND056.txt 1 49 MALE
IND057 IND057.txt 0 51 FEMALE
IND058 IND058.txt 0 53 FEMALE
IND059 IND059.txt 1 47 MALE
IND060 IND060.txt 1 47 MALE
IND061 IND061.txt 1 48 FEMALE
IND062 IND062.txt 1 53 MALE
IND063 IND063.txt 0 54 FEMALE
IND064 IND064.txt 0 51 FEMALE
IND065 IND065.txt 0 46 MALE
IND066 IND066.txt 0 48 FEMALE
IND067 IND067.txt 0 47 FEMALE
IND068 IND068.txt 1 49 MALE
IND069 IND069.txt 0 56 MALE
IND070 IND070.txt 1 45 FEMALE
IND071 IND071.txt 1 50 MALE
IND072 IND072.txt 0 55 FEMALE
IND073 IND073.txt 1 45 FEMALE
IND074 IND074.txt 1 49 MALE
IND075 IND075.txt 0 46 MALE
IND076 IND076.txt 0 58 MALE
IND077 IND077.txt 0 46 FEMALE
IND078 IND078.txt 1 47 FEMALE
IND079 IND079.txt 1 53 MALE
IND080 IND080.txt 0 52 MALE
IND081 IND081.txt 1 47 FEMALE
IND082 IND082.txt 0 51 FEMALE
IND083 IND083.txt 1 52 FEMALE
IND084 IND084.txt 0 51 FEMALE
IND085 IND085.txt 1 47 MALE
IND086 IND086.txt 1 50 MALE
IND087 IND087.txt 0 49 MALE
IND088 IND088.txt 1 50 MALE
IND089 IND089.txt 1 53 MALE
IND090 IND090.txt 0 54 MALE
IND091 IND091.txt 1 55 MALE
IND092 IND092.txt 0 48 FEMALE
IND093 IND093.txt 0 47 MALE
IND094 IND094.txt 0 54 FEMALE
IND095 IND095.txt 1 47 FEMALE
IND096 IND096.txt 1 47 FEMALE
IND097 IND097.txt 0 43 MALE
IND098 IND098.txt 0 48 FEMALE
IND099 IND099.txt 0 50 MALE
IND100 IND100.txt 1 51 MALE
IND101 IND101.txt 1 39 MALE
IND102 IND102.txt 1 58 MALE
IND103 IND103.txt 1 50 FEMALE
IND104 IND104.txt 0 50 FEMALE
IND105 IND105.txt 0 50 MALE
IND106 IND106.txt 1 44 FEMALE
IND107 IND107.txt 1 52 FEMALE
IND108 IND108.txt 0 47 FEMALE
IND109 IND109.txt 1 49 MALE
IND110 IND110.txt 1 51 MALE
IND111 IND111.txt 1 45 FEMALE
IND112 IND112.txt 0 43 FEMALE
IND113 IND113.txt 1 50 MALE
IND114 IND114.txt 1 57 FEMALE
IND115 IND115.txt 1 54 FEMALE
IND116 IND116.txt 1 51 FEMALE
IND117 IND117.txt 1 45 MALE
IND118 IND118.txt 1 51 FEMALE
IND119 IND119.txt 0 51 FEMALE
IND120 IND120.txt 1 53 FEMALE
IND121 IND121.txt 0 47 MALE
IND122 IND122.txt 1 49 MALE
IND123 IND123.txt 1 47 MALE
IND124 IND124.txt 0 45 MALE
IND125 IND125.txt 1 53 FEMALE
IND126 IND126.txt 1 58 FEMALE
IND127 IND127.txt 1 56 MALE
IND128 IND128.txt 0 55 MALE
IND129 IND129.txt 0 51 FEMALE
IND130 IND130.txt 0 53 MALE
IND131 IND131.txt 0 54 FEMALE
IND132 IND132.txt 0 46 MALE
IND133 IND133.txt 1 55 FEMALE
IND134 IND134.txt 0 51 FEMALE
IND135 IND135.txt 0 57 FEMALE
IND136 IND136.txt 0 49 FEMALE
IND137 IND137.txt 0 50 MALE
IND138 IND138.txt 1 55 FEMALE
IND139 IND139.txt 1 57 MALE
IND140 IND140.txt 0 43 MALE
IND141 IND141.txt 1 53 FEMALE
IND142 IND142.txt 0 50 FEMALE
IND143 IND143.txt 1 57 MALE
IND144 IND144.txt 0 47 MALE
IND145 IND145.txt 0 50 FEMALE
IND146 IND146.txt 1 52 FEMALE
IND147 IND147.txt 1 48 FEMALE
IND148 IND148.txt 0 58 MALE
IND149 IND149.txt 0 50 MALE
IND150 IND150.txt 1 60 MALE
IND151 IND151.txt 1 47 FEMALE
IND152 IND152.txt 0 47 MALE
IND153 IND153.txt 0 57 FEMALE
IND154 IND154.txt 0 46 MALE
IND155 IND155.txt 0 47 MALE
IND156 IND156.txt 1 44 MALE
IND157 IND157.txt 1 50 FEMALE
IND158 IND158.txt 1 49 FEMALE
IND159 IND159.txt 1 51 MALE
IND160 IND160.txt 1 49 FEMALE
IND161 IND161.txt 0 44 MALE
IND162 IND162.txt 0 51 FEMALE
IND163 IND163.txt 0 57 MALE
IND164 IND164.txt 1 48 FEMALE
IND165 IND165.txt 1 43 FEMALE
IND166 IND166.txt 1 51 FEMALE
IND167 IND167.txt 0 53 MALE
IND168 IND168.txt 0 49 MALE
IND169 IND169.txt 0 46 FEMALE
IND170 IND170.txt 1 53 MALE
IND171 IND171.txt 0 48 MALE
IND172 IND172.txt 1 46 FEMALE
IND173 IND173.txt 0 47 FEMALE
IND174 IND174.txt 0 56 MALE
IND175 IND175.txt 1 47 MALE
IND176 IND176.txt 1 48 FEMALE
IND177 IND177.txt 0 52 FEMALE
IND178 IND178.txt 1 46 MALE
IND179 IND179.txt 1 50 MALE
IND180 IND180.txt 0 56 FEMALE
IND181 IND181.txt 1 48 FEMALE
IND182 IND182.txt 0 49 MALE
IND183 IND183.txt 0 55 MALE
IND184 IND184.txt 0 49 FEMALE
IND185 IND185.txt 0 52 MALE
IND186 IND186.txt 1 56 MALE
IND187 IND187.txt 1 51 FEMALE
IND188 IND188.txt 1 46 FEMALE
IND189 IND189.txt 1 52 FEMALE
IND190 IND190.txt 0 53 MALE
IND191 IND191.txt 1 52 FEMALE
IND192 IND192.txt 1 49 FEMALE
IND193 IND193.txt 1 52 FEMALE
IND194 IND194.txt 1 53 MALE
IND195 IND195.txt 0 54 MALE
IND196 IND196.txt 0 50 MALE
IND197 IND197.txt 0 47 FEMALE
IND198 IND198.txt 1 54 MALE
IND199 IND199.txt 1 52 MALE
IND200 IND200.txt 1 48 FEMALE
