# Supplementary material for: Advantage of Using Allele-Specific Copy Numbers When Testing for Association in Regions with Common Copy Number Variants
Source: PLoS One. 2013 Sep 10;8(9):e75350. doi: 10.1371/journal.pone.0075350 (PMC3769257; doi:10.1371/journal.pone.0075350)
Supplement: Script S1 — R scripts implementing the computation of the allele-specific copy number states and the association analysis using the Joint strategy. This compressed file contains 1- an R script (AssociationSNPinCNV.R), 2- a manual describing the arguments and values of the R functions implemented in AssociationSNPinCNV.R (Manual AssociationSNPinCNV.txt), 3- a tutorial (Tutorial AssociationSNPinCNV.txt) and input files (DataProbes.txt, penncnv.rawcnv, BAFtable.txt, DataIndividuals.txt) as an example to run the functions implemented in the R script AssociationSNPinCNV.R. (ZIP) [file pone.0075350.s013.zip › DataProbes.txt]

Name	Chr	Position
SNP1	1	10000100
SNP2	1	10000200
SNP3	1	10000300
SNP4	1	10000400
SNP5	1	10000500
SNP6	1	10000600
SNP7	1	10000700
SNP8	1	10000800
SNP9	1	10000900
