# Supplementary material for: Advantage of Using Allele-Specific Copy Numbers When Testing for Association in Regions with Common Copy Number Variants
Source: PLoS One. 2013 Sep 10;8(9):e75350. doi: 10.1371/journal.pone.0075350 (PMC3769257; doi:10.1371/journal.pone.0075350)
Supplement: Script S1 — R scripts implementing the computation of the allele-specific copy number states and the association analysis using the Joint strategy. This compressed file contains 1- an R script (AssociationSNPinCNV.R), 2- a manual describing the arguments and values of the R functions implemented in AssociationSNPinCNV.R (Manual AssociationSNPinCNV.txt), 3- a tutorial (Tutorial AssociationSNPinCNV.txt) and input files (DataProbes.txt, penncnv.rawcnv, BAFtable.txt, DataIndividuals.txt) as an example to run the functions implemented in the R script AssociationSNPinCNV.R. (ZIP) [file pone.0075350.s013.zip › Manual AssociationSNPinCNV.txt]

#######################################################################
##     Manual of main Functions provided in AssociationSNPinCNV.R    ##
#######################################################################

Main functions :
CreateAnalysisFile()
AlleleSpecificCopyNumber()
AssocSNPinCNV()
Freq()


---------------------
CreateAnalysisFile()
---------------------


DESCRIPTION
This function creates the data frame needed in the function AssocSNPinCNV(). It creates a long data frame in which one row corresponds to one individual and one probe. The BAF values can be exported from Beadstudio and the input file containing the number of copies is the output file of PennCNV.

USAGE
CreateAnalysisFile( Individuals.file , Probes.file , BAF.file , PennCNV.file , covariates=NULL )


ARGUMENTS
Individuals.file : a character which is the way to the text file containing information relative to the individuals. The columns in the text file can be separated either by tabulations or spaces. The first row of the text file must be the column names (header). One row corresponds to one individual. This data frame must contain for each individual at least 3 columns: 1- One column named "ID" that contains the ID used in the BAF.file ; 2- One column names "penncnv" that gives the IDs appearing in the PennCNV output PennCNV.file; 3- A column named "Status" that gives the disease status; 4- Additional columns could also be provided, which names are specified in covariates, if some covariates are provided (one column per covariate).

Probes.file : a character which is the way to the text file containing information relative to the probes. The columns in the text file can be separated either by tabulations or spaces. The first row of the text file must be the column names (header). One row corresponds to one probe. This data frame must contain at least three columns named "Name", "Chr" and "Position", respectively containing the name, the chromosome and the position of the probes.

BAF.file : a character which is the way to the text file containing the BAF values exported from Beadstudio. One row corresponds to one probe. This data frame must contain the names of the probes in a column named "Name", and the BAF values for each individual in columns named with the individual ID following by ".B.Allele.Freq". The individual ID used in this data frame must be the same as in the column named "ID" of the Individual information file (Individuals.file).

PennCNV.file : a character which is the way to the text file which is the output file provided by PennCNV. The individual IDs are in the fifth column and must be in the same as in the column named "ID" of the Individual information file (Individuals.file).

covariates : a vector of characters. The names of the column in Individuals.file that will be used as covariates in the association analysis


VALUE
This function returns a list of 5 R objects named
"AnalysisFile"
"listingINDnotinBAF"
"listingBAFnotinIND"
"listingBAFandINDnotinPENN"
"summaryIndividualCounts"

The first object, "AnalysisFile", is a data frame containing information on the number of copies, the BAF value, the disease status and the covariates for each individual and each probe. The column named INDIVIDUAL contains the individual IDs, the column named PROBE contains the probe name, the column named BAF contains the BAF value for each individual and each probe, the column named CN contains the number of copies provided by PennCNV for each individual and each probe. This data frame also contains the disease status and the covariates relatives to the individuals and named as specified in the option disease.status and covariates.

The second, third and fourth objects, named respectively "listingINDnotinBAF", "listingBAFnotinIND" and "listingBAFandINDnotinPENN", contain list of individuals that show discordances between input files.
The "listingINDnotinBAF" contains the list of individuals found in the individual input file (Individuals.file) but not found in the BAF values input file (BAF.file).
The "listingBAFnotinIND" contains the list of individuals found in the BAF values input file (BAF.file) but not found in the individual input file (Individuals.file).
The "listingBAFandINDnotinPENN" contains the list of individuals found in both the BAF values input file (BAF.file) and in the individual input file (Individuals.file) but not in the PennCNV file PennCNV.file. This can be because these individuals have no CNV detected by PennCNV, or because they have not been considered in the CNV analysis. In case they have not been consider in the CNV analysis, they should be removed from the BAF values input file (BAF.file), or from the individual input file (Individuals.file), or both, in order to remove them from the created data frame.

The fifth object is a sentence summarizing the inconsistencies on individuals between input files:
"X individuals with BAF information, from which X are in the individual information file. Individuals with individual information and without BAF information are listed in listingINDnotinBAF. Individuals with BAF information and without individual information are listed in listingBAFnotinIND.
X individuals are in the PennCNV file, from which X are also in both the individual and BAF information files.
All the X with individual and BAF information will be used in the analysis. From them X have no CNV detected by PennCNV.The X individuals with individual and BAF information but not in the PennCNV file are listed in listingBAFandINDnotinPENN. Make sure these individuals were included in the PennCNV analysis."


---------------------------
AlleleSpecificCopyNumber ()
---------------------------

DESCRIPTION
This function computes the number of each allele according to the numbers of copies and the BAF values in a sample.

USAGE
AlleleSpecificCopyNumber( data )

ARGUMENTS
data : a data frame with at least 2 columns, one containing the total number of copies (named "CN"), and one containing the BAF value (named "BAF")

VALUE
This function returns a data frame. This is the input data frame with three additional columns:
A : Number of A allele
B : Number of B allele
Score : score to call the allele specific copy numbers A and B according to the BAF value. The closer the BAF value to the expected BAF value for the called allele specific copy numbers, the higher the score.


---------------------
AssocSNPinCNV()
---------------------

DESCRIPTION
This function performs the association analysis of SNPs located in CNV regions by applying the Joint model that contain the sum and the difference of the numbers of both alleles. This function is applied to a long format data frame containing for each individual and each probe the numbers of both alleles. Note that this function call another function � AssocSNPinCNV.tp()- that is the function to perform the analysis on a data frame containing the data for one single SNP.


USAGE
AssocSNPinCNV( data , disease.status , covar=NULL )


ARGUMENTS
data : a data frame. Each row corresponds to one individual and one probe. The probe name must be in a column named "PROBE". The number of A allele must be in a column named "A". The number of B allele must be in a column named "B". The disease status of the individual must be in a column which name has to be specified in the option disease.status, 0 for controls and 1 for cases. If the user wants to introduce covariates in the association analysis, these covariates have to be in the data frame.

disease.status: a character. Name of the column of data containing the disease status of the individuals. 0 for controls and 1 for cases.

covar: a vector of characters. Names of the covariates.


VALUE
This function returns a data frame which rows correspond to the probes. Row names are the probe names. It contains 17 columns:
ESTIM.sum : estimate of the sum term coefficient
SD.sum: standard deviation of the sum term coefficient
ESTIM.dif: estimate of the difference term coefficient
SD.dif: standard deviation of the difference term coefficient
COVAR.sum.dif : co-variance of the sum and the difference term coefficients
LRT.stat : statistics of the likelihood ratio test
LRT.pval : p-value of the likelihood ratio test
ESTIM.cn : estimate of the copy number effect coefficient after transforming the model coefficients. ESTIM.cn=ESTIM.sum-ESTIM.dif.
ESTIM.al : estimate of the allele effect coefficient after transforming the model coefficients. ESTIM.al=2*ESTIM.dif.
SD.cn : standard deviation of the copy number effect coefficient
SD.al : standard deviation of the allele effect coefficient
OR.cn : Odds ratio of the copy number effect
CIL.cn : lower bound of the confidence interval for the odds ratio of the copy number effect
CIU.cn : upper bound of the confidence interval for the odds ratio of the copy number effect
OR.al: Odds ratio of the allele effect
CIL.al : lower bound of the confidence interval for the odds ratio of the allele effect
CIU.al : upper bound of the confidence interval for the odds ratio of the allele effect


---------------------
Freq()
---------------------

DESCRIPTION
This function computes the frequencies of each number of copies from 0 to 4, and of each allele A and B. This function is applied to a long format data frame containing for each individual and each probe the numbers of both alleles. Note that this function call another function Freq.tp()- that is the function to computes the frequencies on a data frame containing the data for one single SNP.

USAGE
Freq( data , disease.status )

ARGUMENTS
data : a data frame. One row corresponds to one individual and one probe. The probe name must be in a column named "PROBE". The number of A allele must be in a column named "A". The number of B allele must be in a column named "B". The disease status of the individual must be in a column which name has to be specified in the option disease.status, 0 for controls and 1 for cases.

disease.status: a character. Name of the column of data containing the disease status of the individuals. 0 for controls and 1 for cases.


VALUE
This function returns a data frame whose rows correspond to the probes. Row names are the probe names. It contains 27 columns:
ALL.CN0 : frequency of 0 copy in the whole sample
ALL.CN1 : frequency of 1 copy in the whole sample
ALL.CN2 : frequency of 2 copies in the whole sample
ALL.CN3 : frequency of 3 copies in the whole sample
ALL.CN4 : frequency of 4 and more copies in the whole sample
ALL.A : frequency of allele A in the whole sample
ALL.B : frequency of allele B in the whole sample
ALL.ASCNS : counts of the allele-specific copy number states in the whole sample
ALL.MISSING : number of missing allele-specific copy number states in the whole sample
CO.CN0 : frequency of 0 copy in the controls
CO.CN1 : frequency of 1 copy in the controls
CO.CN2 : frequency of 2 copies in the controls
CO.CN3 : frequency of 3 copies in the controls
CO.CN4 : frequency of 4 and more copies in the controls
CO.A : frequency of allele A in the controls
CO.B : frequency of allele B in the controls
CO.ASCNS : counts of the allele-specific copy number states in the controls
CO.MISSING : number of missing allele-specific copy number states in the controls
CA.CN0 : frequency of 0 copy in the cases
CA.CN1 : frequency of 1 copy in the cases
CA.CN2 : frequency of 2 copies in the cases
CA.CN3 : frequency of 3 copies in the cases
CA.CN4 : frequency of 4 and more copies in the cases
CA.A : frequency of allele A in the cases
CA.B : frequency of allele B in the cases
CA.ASCNS : counts of the allele-specific copy number states in the cases
CA.MISSING : number of missing allele-specific copy number states in the cases
