# Supplementary material for: Advantage of Using Allele-Specific Copy Numbers When Testing for Association in Regions with Common Copy Number Variants
Source: PLoS One. 2013 Sep 10;8(9):e75350. doi: 10.1371/journal.pone.0075350 (PMC3769257; doi:10.1371/journal.pone.0075350)
Supplement: Script S1 — R scripts implementing the computation of the allele-specific copy number states and the association analysis using the Joint strategy. This compressed file contains 1- an R script (AssociationSNPinCNV.R), 2- a manual describing the arguments and values of the R functions implemented in AssociationSNPinCNV.R (Manual AssociationSNPinCNV.txt), 3- a tutorial (Tutorial AssociationSNPinCNV.txt) and input files (DataProbes.txt, penncnv.rawcnv, BAFtable.txt, DataIndividuals.txt) as an example to run the functions implemented in the R script AssociationSNPinCNV.R. (ZIP) [file pone.0075350.s013.zip › penncnv.rawcnv]

chr1:10000200-10000400 numsnp=3 length=201 state2	cn=1 IND058.txt startsnp=SNP2 endsnp=SNP4 conf=35.572
chr1:10000200-10000400 numsnp=3 length=201 state2	cn=1 IND126.txt startsnp=SNP2 endsnp=SNP4 conf=33.262
chr1:10000200-10000400 numsnp=3 length=201 state2	cn=1 IND063.txt startsnp=SNP2 endsnp=SNP4 conf=16.242
chr1:10000200-10000400 numsnp=3 length=201 state2	cn=1 IND038.txt startsnp=SNP2 endsnp=SNP4 conf=31.758
chr1:10000200-10000400 numsnp=3 length=201 state2	cn=1 IND078.txt startsnp=SNP2 endsnp=SNP4 conf=45.795
chr1:10000200-10000400 numsnp=3 length=201 state2	cn=1 IND131.txt startsnp=SNP2 endsnp=SNP4 conf=19.804
chr1:10000200-10000400 numsnp=3 length=201 state2	cn=1 IND009.txt startsnp=SNP2 endsnp=SNP4 conf=30.222
chr1:10000200-10000400 numsnp=3 length=201 state2	cn=1 IND119.txt startsnp=SNP2 endsnp=SNP4 conf=22.29
chr1:10000200-10000400 numsnp=3 length=201 state2	cn=1 IND198.txt startsnp=SNP2 endsnp=SNP4 conf=14.411
chr1:10000200-10000400 numsnp=3 length=201 state2	cn=1 IND197.txt startsnp=SNP2 endsnp=SNP4 conf=8.995
chr1:10000200-10000400 numsnp=3 length=201 state2	cn=1 IND193.txt startsnp=SNP2 endsnp=SNP4 conf=22.908
chr1:10000200-10000400 numsnp=3 length=201 state2	cn=1 IND096.txt startsnp=SNP2 endsnp=SNP4 conf=39.279
chr1:10000200-10000400 numsnp=3 length=201 state2	cn=1 IND158.txt startsnp=SNP2 endsnp=SNP4 conf=32.293
chr1:10000200-10000400 numsnp=3 length=201 state2	cn=1 IND013.txt startsnp=SNP2 endsnp=SNP4 conf=27.256
chr1:10000200-10000400 numsnp=3 length=201 state2	cn=1 IND149.txt startsnp=SNP2 endsnp=SNP4 conf=35.662
chr1:10000200-10000400 numsnp=3 length=201 state2	cn=1 IND123.txt startsnp=SNP2 endsnp=SNP4 conf=15.763
chr1:10000200-10000400 numsnp=3 length=201 state2	cn=1 IND066.txt startsnp=SNP2 endsnp=SNP4 conf=7.048
chr1:10000200-10000400 numsnp=3 length=201 state2	cn=1 IND101.txt startsnp=SNP2 endsnp=SNP4 conf=14.512
chr1:10000200-10000400 numsnp=3 length=201 state2	cn=1 IND112.txt startsnp=SNP2 endsnp=SNP4 conf=14.253
chr1:10000200-10000400 numsnp=3 length=201 state2	cn=1 IND019.txt startsnp=SNP2 endsnp=SNP4 conf=15.727
chr1:10000200-10000400 numsnp=3 length=201 state2	cn=1 IND106.txt startsnp=SNP2 endsnp=SNP4 conf=48.568
chr1:10000200-10000400 numsnp=3 length=201 state2	cn=1 IND159.txt startsnp=SNP2 endsnp=SNP4 conf=19.245
chr1:10000200-10000400 numsnp=3 length=201 state2	cn=1 IND014.txt startsnp=SNP2 endsnp=SNP4 conf=42.724
chr1:10000200-10000400 numsnp=3 length=201 state2	cn=1 IND074.txt startsnp=SNP2 endsnp=SNP4 conf=61.06
chr1:10000200-10000400 numsnp=3 length=201 state2	cn=1 IND162.txt startsnp=SNP2 endsnp=SNP4 conf=18.562
chr1:10000200-10000400 numsnp=3 length=201 state2	cn=1 IND010.txt startsnp=SNP2 endsnp=SNP4 conf=24.759
chr1:10000200-10000400 numsnp=3 length=201 state2	cn=1 IND067.txt startsnp=SNP2 endsnp=SNP4 conf=12.529
chr1:10000200-10000400 numsnp=3 length=201 state2	cn=1 IND192.txt startsnp=SNP2 endsnp=SNP4 conf=20.798
chr1:10000200-10000400 numsnp=3 length=201 state2	cn=1 IND088.txt startsnp=SNP2 endsnp=SNP4 conf=24.493
chr1:10000200-10000400 numsnp=3 length=201 state2	cn=1 IND135.txt startsnp=SNP2 endsnp=SNP4 conf=17.555
chr1:10000200-10000400 numsnp=3 length=201 state2	cn=1 IND064.txt startsnp=SNP2 endsnp=SNP4 conf=21.12
chr1:10000200-10000400 numsnp=3 length=201 state2	cn=1 IND044.txt startsnp=SNP2 endsnp=SNP4 conf=22.535
chr1:10000200-10000400 numsnp=3 length=201 state2	cn=1 IND163.txt startsnp=SNP2 endsnp=SNP4 conf=19.114
chr1:10000200-10000400 numsnp=3 length=201 state2	cn=1 IND090.txt startsnp=SNP2 endsnp=SNP4 conf=23.216
chr1:10000200-10000400 numsnp=3 length=201 state2	cn=1 IND022.txt startsnp=SNP2 endsnp=SNP4 conf=39.956
chr1:10000200-10000400 numsnp=3 length=201 state2	cn=1 IND117.txt startsnp=SNP2 endsnp=SNP4 conf=32.572
chr1:10000200-10000400 numsnp=3 length=201 state2	cn=1 IND003.txt startsnp=SNP2 endsnp=SNP4 conf=5.184
chr1:10000200-10000400 numsnp=3 length=201 state2	cn=1 IND017.txt startsnp=SNP2 endsnp=SNP4 conf=18.18
chr1:10000200-10000400 numsnp=3 length=201 state2	cn=1 IND061.txt startsnp=SNP2 endsnp=SNP4 conf=41.247
chr1:10000200-10000400 numsnp=3 length=201 state2	cn=1 IND071.txt startsnp=SNP2 endsnp=SNP4 conf=45.582
chr1:10000200-10000400 numsnp=3 length=201 state2	cn=1 IND142.txt startsnp=SNP2 endsnp=SNP4 conf=16.628
chr1:10000200-10000400 numsnp=3 length=201 state2	cn=1 IND172.txt startsnp=SNP2 endsnp=SNP4 conf=14.796
chr1:10000200-10000400 numsnp=3 length=201 state2	cn=1 IND029.txt startsnp=SNP2 endsnp=SNP4 conf=16.03
chr1:10000200-10000400 numsnp=3 length=201 state2	cn=1 IND012.txt startsnp=SNP2 endsnp=SNP4 conf=18.92
chr1:10000200-10000400 numsnp=3 length=201 state2	cn=1 IND070.txt startsnp=SNP2 endsnp=SNP4 conf=21.662
chr1:10000200-10000400 numsnp=3 length=201 state2	cn=1 IND110.txt startsnp=SNP2 endsnp=SNP4 conf=14.586
chr1:10000200-10000400 numsnp=3 length=201 state2	cn=1 IND164.txt startsnp=SNP2 endsnp=SNP4 conf=32.522
chr1:10000200-10000500 numsnp=4 length=301 state2	cn=1 IND107.txt startsnp=SNP2 endsnp=SNP5 conf=31.928
chr1:10000200-10000500 numsnp=4 length=301 state2	cn=1 IND191.txt startsnp=SNP2 endsnp=SNP5 conf=40.985
chr1:10000200-10000500 numsnp=4 length=301 state2	cn=1 IND079.txt startsnp=SNP2 endsnp=SNP5 conf=34.328
chr1:10000200-10000500 numsnp=4 length=301 state2	cn=1 IND077.txt startsnp=SNP2 endsnp=SNP5 conf=11.989
chr1:10000200-10000500 numsnp=4 length=301 state2	cn=1 IND157.txt startsnp=SNP2 endsnp=SNP5 conf=12.467
chr1:10000200-10000400 numsnp=3 length=201 state1	cn=0 IND036.txt startsnp=SNP2 endsnp=SNP4 conf=11.079
chr1:10000200-10000400 numsnp=3 length=201 state1	cn=0 IND118.txt startsnp=SNP2 endsnp=SNP4 conf=27.569
chr1:10000200-10000400 numsnp=3 length=201 state1	cn=0 IND023.txt startsnp=SNP2 endsnp=SNP4 conf=16.451
chr1:10000200-10000400 numsnp=3 length=201 state1	cn=0 IND134.txt startsnp=SNP2 endsnp=SNP4 conf=23.173
chr1:10000200-10000400 numsnp=3 length=201 state1	cn=0 IND102.txt startsnp=SNP2 endsnp=SNP4 conf=14.303
chr1:10000200-10000400 numsnp=3 length=201 state1	cn=0 IND085.txt startsnp=SNP2 endsnp=SNP4 conf=25.431
chr1:10000200-10000400 numsnp=3 length=201 state1	cn=0 IND033.txt startsnp=SNP2 endsnp=SNP4 conf=27.521
chr1:10000200-10000400 numsnp=3 length=201 state1	cn=0 IND128.txt startsnp=SNP2 endsnp=SNP4 conf=22.971
chr1:10000200-10000400 numsnp=3 length=201 state1	cn=0 IND170.txt startsnp=SNP2 endsnp=SNP4 conf=27.864
chr1:10000200-10000400 numsnp=3 length=201 state1	cn=0 IND035.txt startsnp=SNP2 endsnp=SNP4 conf=25.578
chr1:10000200-10000400 numsnp=3 length=201 state1	cn=0 IND045.txt startsnp=SNP2 endsnp=SNP4 conf=25.463
chr1:10000200-10000400 numsnp=3 length=201 state1	cn=0 IND043.txt startsnp=SNP2 endsnp=SNP4 conf=29.276
chr1:10000200-10000400 numsnp=3 length=201 state1	cn=0 IND190.txt startsnp=SNP2 endsnp=SNP4 conf=10.31
chr1:10000200-10000400 numsnp=3 length=201 state1	cn=0 IND018.txt startsnp=SNP2 endsnp=SNP4 conf=19.933
chr1:10000200-10000400 numsnp=3 length=201 state1	cn=0 IND130.txt startsnp=SNP2 endsnp=SNP4 conf=21.132
chr1:10000200-10000400 numsnp=3 length=201 state1	cn=0 IND002.txt startsnp=SNP2 endsnp=SNP4 conf=42.672
chr1:10000200-10000400 numsnp=3 length=201 state1	cn=0 IND082.txt startsnp=SNP2 endsnp=SNP4 conf=24.539
chr1:10000200-10000400 numsnp=3 length=201 state1	cn=0 IND087.txt startsnp=SNP2 endsnp=SNP4 conf=45.619
chr1:10000200-10000400 numsnp=3 length=201 state1	cn=0 IND080.txt startsnp=SNP2 endsnp=SNP4 conf=13.898
chr1:10000200-10000400 numsnp=3 length=201 state1	cn=0 IND025.txt startsnp=SNP2 endsnp=SNP4 conf=34.523
chr1:10000800-10000900 numsnp=2 length=101 state1	cn=0 IND138.txt startsnp=SNP8 endsnp=SNP9 conf=24.816
chr1:10000800-10000900 numsnp=2 length=101 state1	cn=0 IND159.txt startsnp=SNP8 endsnp=SNP9 conf=22.079
chr1:10000800-10000900 numsnp=2 length=101 state1	cn=0 IND090.txt startsnp=SNP8 endsnp=SNP9 conf=21.79
chr1:10000800-10000900 numsnp=2 length=101 state1	cn=0 IND177.txt startsnp=SNP8 endsnp=SNP9 conf=31.422
chr1:10000800-10000900 numsnp=2 length=101 state1	cn=0 IND152.txt startsnp=SNP8 endsnp=SNP9 conf=16.222
chr1:10000800-10000900 numsnp=2 length=101 state1	cn=0 IND128.txt startsnp=SNP8 endsnp=SNP9 conf=23.014
chr1:10000800-10000900 numsnp=2 length=101 state1	cn=0 IND189.txt startsnp=SNP8 endsnp=SNP9 conf=22.958
chr1:10000800-10000900 numsnp=2 length=101 state1	cn=0 IND010.txt startsnp=SNP8 endsnp=SNP9 conf=14.565
chr1:10000800-10000900 numsnp=2 length=101 state1	cn=0 IND004.txt startsnp=SNP8 endsnp=SNP9 conf=17.171
chr1:10000800-10000900 numsnp=2 length=101 state1	cn=0 IND048.txt startsnp=SNP8 endsnp=SNP9 conf=24.174
chr1:10000800-10000900 numsnp=2 length=101 state1	cn=0 IND157.txt startsnp=SNP8 endsnp=SNP9 conf=7.628
chr1:10000800-10000900 numsnp=2 length=101 state1	cn=0 IND104.txt startsnp=SNP8 endsnp=SNP9 conf=27.495
chr1:10000800-10000900 numsnp=2 length=101 state1	cn=0 IND035.txt startsnp=SNP8 endsnp=SNP9 conf=23.697
chr1:10000800-10000900 numsnp=2 length=101 state1	cn=0 IND135.txt startsnp=SNP8 endsnp=SNP9 conf=14.122
chr1:10000800-10000900 numsnp=2 length=101 state1	cn=0 IND011.txt startsnp=SNP8 endsnp=SNP9 conf=29.861
chr1:10000800-10000900 numsnp=2 length=101 state1	cn=0 IND103.txt startsnp=SNP8 endsnp=SNP9 conf=15.509
chr1:10000800-10000900 numsnp=2 length=101 state1	cn=0 IND073.txt startsnp=SNP8 endsnp=SNP9 conf=25.103
chr1:10000800-10000900 numsnp=2 length=101 state1	cn=0 IND084.txt startsnp=SNP8 endsnp=SNP9 conf=28.138
chr1:10000800-10000900 numsnp=2 length=101 state2	cn=1 IND046.txt startsnp=SNP8 endsnp=SNP9 conf=21.04
chr1:10000800-10000900 numsnp=2 length=101 state2	cn=1 IND199.txt startsnp=SNP8 endsnp=SNP9 conf=16.697
chr1:10000800-10000900 numsnp=2 length=101 state2	cn=1 IND170.txt startsnp=SNP8 endsnp=SNP9 conf=33.906
chr1:10000800-10000900 numsnp=2 length=101 state2	cn=1 IND095.txt startsnp=SNP8 endsnp=SNP9 conf=18.658
chr1:10000800-10000900 numsnp=2 length=101 state2	cn=1 IND198.txt startsnp=SNP8 endsnp=SNP9 conf=17.525
chr1:10000800-10000900 numsnp=2 length=101 state2	cn=1 IND013.txt startsnp=SNP8 endsnp=SNP9 conf=18.979
chr1:10000800-10000900 numsnp=2 length=101 state2	cn=1 IND114.txt startsnp=SNP8 endsnp=SNP9 conf=35.754
chr1:10000800-10000900 numsnp=2 length=101 state2	cn=1 IND028.txt startsnp=SNP8 endsnp=SNP9 conf=11.153
chr1:10000800-10000900 numsnp=2 length=101 state2	cn=1 IND066.txt startsnp=SNP8 endsnp=SNP9 conf=25.574
chr1:10000800-10000900 numsnp=2 length=101 state2	cn=1 IND194.txt startsnp=SNP8 endsnp=SNP9 conf=28.044
chr1:10000800-10000900 numsnp=2 length=101 state2	cn=1 IND165.txt startsnp=SNP8 endsnp=SNP9 conf=28.211
chr1:10000800-10000900 numsnp=2 length=101 state2	cn=1 IND149.txt startsnp=SNP8 endsnp=SNP9 conf=15.571
chr1:10000800-10000900 numsnp=2 length=101 state2	cn=1 IND059.txt startsnp=SNP8 endsnp=SNP9 conf=14.64
chr1:10000800-10000900 numsnp=2 length=101 state2	cn=1 IND127.txt startsnp=SNP8 endsnp=SNP9 conf=23.337
chr1:10000800-10000900 numsnp=2 length=101 state2	cn=1 IND143.txt startsnp=SNP8 endsnp=SNP9 conf=14.528
chr1:10000800-10000900 numsnp=2 length=101 state2	cn=1 IND195.txt startsnp=SNP8 endsnp=SNP9 conf=38.911
chr1:10000800-10000900 numsnp=2 length=101 state2	cn=1 IND154.txt startsnp=SNP8 endsnp=SNP9 conf=26.338
chr1:10000800-10000900 numsnp=2 length=101 state2	cn=1 IND140.txt startsnp=SNP8 endsnp=SNP9 conf=24.94
chr1:10000800-10000900 numsnp=2 length=101 state2	cn=1 IND079.txt startsnp=SNP8 endsnp=SNP9 conf=26.711
chr1:10000800-10000900 numsnp=2 length=101 state2	cn=1 IND116.txt startsnp=SNP8 endsnp=SNP9 conf=20.385
chr1:10000800-10000900 numsnp=2 length=101 state2	cn=1 IND148.txt startsnp=SNP8 endsnp=SNP9 conf=19.851
chr1:10000800-10000900 numsnp=2 length=101 state2	cn=1 IND091.txt startsnp=SNP8 endsnp=SNP9 conf=17.227
chr1:10000800-10000900 numsnp=2 length=101 state2	cn=1 IND006.txt startsnp=SNP8 endsnp=SNP9 conf=21.518
chr1:10000800-10000900 numsnp=2 length=101 state2	cn=1 IND085.txt startsnp=SNP8 endsnp=SNP9 conf=19.782
chr1:10000800-10000900 numsnp=2 length=101 state2	cn=1 IND186.txt startsnp=SNP8 endsnp=SNP9 conf=18.257
chr1:10000800-10000900 numsnp=2 length=101 state2	cn=1 IND129.txt startsnp=SNP8 endsnp=SNP9 conf=28.194
chr1:10000800-10000900 numsnp=2 length=101 state2	cn=1 IND080.txt startsnp=SNP8 endsnp=SNP9 conf=17.039
chr1:10000800-10000900 numsnp=2 length=101 state2	cn=1 IND146.txt startsnp=SNP8 endsnp=SNP9 conf=51.198
chr1:10000800-10000900 numsnp=2 length=101 state2	cn=1 IND034.txt startsnp=SNP8 endsnp=SNP9 conf=27.799
chr1:10000800-10000900 numsnp=2 length=101 state2	cn=1 IND094.txt startsnp=SNP8 endsnp=SNP9 conf=15.171
chr1:10000800-10000900 numsnp=2 length=101 state2	cn=1 IND012.txt startsnp=SNP8 endsnp=SNP9 conf=53.422
chr1:10000800-10000900 numsnp=2 length=101 state2	cn=1 IND043.txt startsnp=SNP8 endsnp=SNP9 conf=17.418
chr1:10000800-10000900 numsnp=2 length=101 state2	cn=1 IND009.txt startsnp=SNP8 endsnp=SNP9 conf=22.687
chr1:10000800-10000900 numsnp=2 length=101 state5	cn=3 IND052.txt startsnp=SNP8 endsnp=SNP9 conf=28.517
chr1:10000800-10000900 numsnp=2 length=101 state5	cn=3 IND053.txt startsnp=SNP8 endsnp=SNP9 conf=40.766
chr1:10000800-10000900 numsnp=2 length=101 state5	cn=3 IND178.txt startsnp=SNP8 endsnp=SNP9 conf=24.677
chr1:10000800-10000900 numsnp=2 length=101 state5	cn=3 IND174.txt startsnp=SNP8 endsnp=SNP9 conf=27.419
chr1:10000800-10000900 numsnp=2 length=101 state5	cn=3 IND045.txt startsnp=SNP8 endsnp=SNP9 conf=18.675
chr1:10000800-10000900 numsnp=2 length=101 state5	cn=3 IND003.txt startsnp=SNP8 endsnp=SNP9 conf=8.377
chr1:10000800-10000900 numsnp=2 length=101 state5	cn=3 IND115.txt startsnp=SNP8 endsnp=SNP9 conf=22.045
chr1:10000800-10000900 numsnp=2 length=101 state5	cn=3 IND029.txt startsnp=SNP8 endsnp=SNP9 conf=22.8
chr1:10000800-10000900 numsnp=2 length=101 state5	cn=3 IND136.txt startsnp=SNP8 endsnp=SNP9 conf=26.978
chr1:10000800-10000900 numsnp=2 length=101 state5	cn=3 IND078.txt startsnp=SNP8 endsnp=SNP9 conf=15.367
chr1:10000800-10000900 numsnp=2 length=101 state5	cn=3 IND153.txt startsnp=SNP8 endsnp=SNP9 conf=17.778
chr1:10000800-10000900 numsnp=2 length=101 state5	cn=3 IND187.txt startsnp=SNP8 endsnp=SNP9 conf=25.042
chr1:10000800-10000900 numsnp=2 length=101 state5	cn=3 IND099.txt startsnp=SNP8 endsnp=SNP9 conf=11.158
chr1:10000800-10000900 numsnp=2 length=101 state5	cn=3 IND062.txt startsnp=SNP8 endsnp=SNP9 conf=16.03
chr1:10000800-10000900 numsnp=2 length=101 state5	cn=3 IND151.txt startsnp=SNP8 endsnp=SNP9 conf=20.086
chr1:10000800-10000900 numsnp=2 length=101 state5	cn=3 IND015.txt startsnp=SNP8 endsnp=SNP9 conf=18.584
chr1:10000800-10000900 numsnp=2 length=101 state5	cn=3 IND031.txt startsnp=SNP8 endsnp=SNP9 conf=11.347
chr1:10000800-10000900 numsnp=2 length=101 state5	cn=3 IND176.txt startsnp=SNP8 endsnp=SNP9 conf=13.098
chr1:10000800-10000900 numsnp=2 length=101 state5	cn=3 IND125.txt startsnp=SNP8 endsnp=SNP9 conf=20.479
chr1:10000800-10000900 numsnp=2 length=101 state5	cn=3 IND054.txt startsnp=SNP8 endsnp=SNP9 conf=25.243
chr1:10000800-10000900 numsnp=2 length=101 state5	cn=3 IND030.txt startsnp=SNP8 endsnp=SNP9 conf=27.736
chr1:10000800-10000900 numsnp=2 length=101 state5	cn=3 IND018.txt startsnp=SNP8 endsnp=SNP9 conf=18.618
chr1:10000800-10000900 numsnp=2 length=101 state5	cn=3 IND121.txt startsnp=SNP8 endsnp=SNP9 conf=36.921
chr1:10000800-10000900 numsnp=2 length=101 state5	cn=3 IND173.txt startsnp=SNP8 endsnp=SNP9 conf=18.697
chr1:10000800-10000900 numsnp=2 length=101 state5	cn=3 IND050.txt startsnp=SNP8 endsnp=SNP9 conf=28.037
chr1:10000800-10000900 numsnp=2 length=101 state5	cn=3 IND047.txt startsnp=SNP8 endsnp=SNP9 conf=23.814
chr1:10000800-10000900 numsnp=2 length=101 state6	cn=4 IND049.txt startsnp=SNP8 endsnp=SNP9 conf=17.388
chr1:10000800-10000900 numsnp=2 length=101 state6	cn=4 IND032.txt startsnp=SNP8 endsnp=SNP9 conf=30.793
chr1:10000800-10000900 numsnp=2 length=101 state6	cn=4 IND077.txt startsnp=SNP8 endsnp=SNP9 conf=19.1
chr1:10000800-10000900 numsnp=2 length=101 state6	cn=4 IND175.txt startsnp=SNP8 endsnp=SNP9 conf=50.737
