# Supplementary material for: Advantage of Using Allele-Specific Copy Numbers When Testing for Association in Regions with Common Copy Number Variants
Source: PLoS One. 2013 Sep 10;8(9):e75350. doi: 10.1371/journal.pone.0075350 (PMC3769257; doi:10.1371/journal.pone.0075350)
Supplement: Script S1 — R scripts implementing the computation of the allele-specific copy number states and the association analysis using the Joint strategy. This compressed file contains 1- an R script (AssociationSNPinCNV.R), 2- a manual describing the arguments and values of the R functions implemented in AssociationSNPinCNV.R (Manual AssociationSNPinCNV.txt), 3- a tutorial (Tutorial AssociationSNPinCNV.txt) and input files (DataProbes.txt, penncnv.rawcnv, BAFtable.txt, DataIndividuals.txt) as an example to run the functions implemented in the R script AssociationSNPinCNV.R. (ZIP) [file pone.0075350.s013.zip › Tutorial AssociationSNPinCNV.txt]

########################################################
###     Tutorial  AssociationSNPinCNV.R               ###
########################################################


The code AssociationSNPinCNV.R contains the main functions to perform a joint association test on both the number of copies and the alleles for SNPs located in CNV regions. This joint association test In our work based on simulated data, we highlighted that the Joint model was the more powerful model to perform analysis of SNPs located in CNV regions and test for both effects of the number of copies and of the allele. The Joint model is based on a two -term model with the sum and the difference of in the number of each allele.
logit(p) ~ (A+B) + (A-B)


In order to perform this analysis for a set a SNPs in a case-control sample, we provide a R function named AssocSNPinCNV(). We also provide a R function to compute the copy number and allele frequencies of each SNP, named Freq().

These two main functions have to be applied to a long format data frame containing the number of copies of each allele, for each individual and each SNP.

This long format data frame can be created by the user from data on the BAF value and the number of copies for each individual and each SNP using the R function AlleleSpecificCopyNumber(). Alternatively, we also provide a R function CreateAnalysisFile() to create it directly from PennCNV and BeadStudio output files.

This tutorial shows how to perform the analysis applying the provided functions to a set of toy example data provided in AssociationSNPinCNV.zip.


First, you must load the R code that contains the functions:
source("AssociationSNPinCNV.R")


----------------------------------------------------------
1 - create a long format data frame for Illumina users
----------------------------------------------------------

In case the user have Illumina data and have run the PennCNV algorithm, it is possible to use the CreateAnalysisFile() to create a long format data frame containing the BAF values and the number of copies provided by PennCNV for each individual and each SNP.

The BAF values can be exported from BeadStudio as tab delimited file similar to the BAFtable.txt provided in Data.zip.

If the CNV calling was previously performed using PennCNV, the output of PennCNV is similar to the penncnv.rawcnv provided in Data.zip.

If the BAF value were exported for probes in a single chromosome, we recommend restricting the PennCNV output to this single chromosome.


Additionally to the BAF values and the PennCNV output, the function CreateAnalysisFile() also need a file containing information on the individuals such as DataIndividuals.txt, and a file containing information on the probes such as the DataProbes.txt, both provided in the Data.zip

Using the data provided in Data.zip, the CreateAnalysisFile() can be ran as followed:

tp <- CreateAnalysisFile( Individuals.file="DataIndividuals.txt" ,
                          Probes.file="DataProbes.txt" ,
                          BAF.file="BAFtable.txt" ,
                          PennCNV.file="penncnv.rawcnv" ,
                          covariates=c("covar1","covar2")
                         )

AnalysisFile <- tp[["AnalysisFile"]]

However, if the number of probes for which the BAF values have been exported from Beadstudio is high, it can take a long time to import the table into R, and to run the function CreateAnalysisFile(). It can be useful to split the exported BAF table from Beadstudio in several tables of some thousands of SNPs according to the capacity of the computer.


----------------------------------------------------------
2 - compute the number of each allele
----------------------------------------------------------

If the data are not Illumina data or if the user did not use the PennCNV algorithm to detect the CNVs, the user must create a long format file containing the BAF values and the number of copies for each individual and each SNP. Then this file must be loaded in R as a data frame. In this case, we provide a R function named AlleleSpecificCopyNumber() that computes the number of each allele, the allele specific copy number states, according to the total number of copies and the BAF value. This function also provides a score of the computed allele specific copy numbers. The closer the BAF value to the expected BAF value for the called allele specific copy numbers, the higher the score.


----------------------------------------------------------
3 - Perform the association analysis
----------------------------------------------------------

Now we assume that a long format data frame containing the number of both alleles is available in R. This data frame can be obtained through the two previous steps or directly imported into R.

The Freq() function computes the frequencies of the copy numbers from 0 to 4 and of the alleles, for the whole sample, for cases only and for controls only.

freqfile <- Freq( AnalysisFile , disease.status="Status" )


The AssocSNPinCNV() performs the Joint test for each SNP in the long format data frame.

Assoc.Unadj <- AssocSNPinCNV(AnalysisFile, disease.status="Status" )

Note that the SNPs SNP1, SNP6 and SNP7 return missing values because they do not present variation on the number of copies in the provided data set.

The AssocSNPinCNV() allows the adjustement on covariates previously included in the analysis data frame.

Assoc.Adj <- AssocSNPinCNV(AnalysisFile, disease.status="Status" , covar=c("covar1","covar2") )
