# Supplementary material for: Advantage of Using Allele-Specific Copy Numbers When Testing for Association in Regions with Common Copy Number Variants
Source: PLoS One. 2013 Sep 10;8(9):e75350. doi: 10.1371/journal.pone.0075350 (PMC3769257; doi:10.1371/journal.pone.0075350)
Supplement: Script S2 — R scripts to simulate and analyze allele-specific copy number states and bi-allelic genotypes for datasets of cases and controls. This compressed file contains 1- an R script (ASCNsimulationsAndAssociationStrategies.R), 2- a manual describing the arguments and values of the R functions implemented in ASCNsimulationsAndAssociationStrategies.R (Manual ASCNsimulationsAndAssociationStrategies.txt), 3- a tutorial as an example to run the functions implemented in the R script ASCNsimulationsAndAssociationStrategies.R (Tutorial ASCNsimulationsAndAssociationStrategies.txt). (ZIP) [file pone.0075350.s014.zip]

Archive with 3 entries (3 files):
- Tutorial ASCNsimulationsAndAssociationStrategies.txt
- ASCNsimulationsAndAssociationStrategies.R
- Manual ASCNsimulationsAndAssociationStrategies.txt
