# Supplementary material for: Advantage of Using Allele-Specific Copy Numbers When Testing for Association in Regions with Common Copy Number Variants
Source: PLoS One. 2013 Sep 10;8(9):e75350. doi: 10.1371/journal.pone.0075350 (PMC3769257; doi:10.1371/journal.pone.0075350)
Supplement: Script S2 — R scripts to simulate and analyze allele-specific copy number states and bi-allelic genotypes for datasets of cases and controls. This compressed file contains 1- an R script (ASCNsimulationsAndAssociationStrategies.R), 2- a manual describing the arguments and values of the R functions implemented in ASCNsimulationsAndAssociationStrategies.R (Manual ASCNsimulationsAndAssociationStrategies.txt), 3- a tutorial as an example to run the functions implemented in the R script ASCNsimulationsAndAssociationStrategies.R (Tutorial ASCNsimulationsAndAssociationStrategies.txt). (ZIP) [file pone.0075350.s014.zip › Tutorial ASCNsimulationsAndAssociationStrategies.txt]

######################################################################################################################
## TUTORIAL
######################################################################################################################

source("ASCNsimulationsAndAssociationStrategies.R")

# Run 100 replicates of 1000 cases and 1000 controls datasets with specific parameters
resSimu <- ReplicateSet( Nrepli   = 100 , # number of replicates
                         N        = 1000  , # number of cases and controls
                         fnorm    = 0.8   , # frequency of normal chromosome carrying one copy of the CN
                         cnvtype  = 2     , # CNV type - 1=del only - 2=both del & dup - 3=dup only
                         fB       = 0.2   , # frequency of the allele B
                         ref      = "AA"  , # allele-specific copy number state of reference for RR
                         RRcn     = 1.2   , # relative risk for an extra copy
                         RRb      = 1.2   , # relative risk for an extra B allelic
                         SE       = 0.5   , # sensitivity for the CNV detection
                         SP       = 0.99  , # specificity for the CNV detection
                         multi2bi = multi2bi , # probabilities matrix from ascn states to bi-allelic genotypes
                         rrp      = 5     # to follow the simulations
                        )

# save the file                       
save( resSimu , file="resSimu.RData" )

# calculate the power at 5% of the Joint strategy applied to the ascn states without errors 
sum( resSimu$ASCN.Joint.pLRT<=0.05 , na.rm=T ) / sum( !is.na(resSimu$ASCN.Joint.pLRT) )

# calculate the power at 5% of the Joint strategy applied to the ascn states with errors 
sum( resSimu$ASCNe.Joint.pLRT<=0.05 , na.rm=T ) / sum( !is.na(resSimu$ASCNe.Joint.pLRT) )

# calculate the power at 5% of the Allele (bi) strategy applied to the bi-allelic genotypes (SNP-only analysis) 
sum( resSimu$BI.AL.pLRT<=0.05 , na.rm=T ) / sum( !is.na(resSimu$BI.AL.pLRT) )
