# Supplementary material for: Advantage of Using Allele-Specific Copy Numbers When Testing for Association in Regions with Common Copy Number Variants
Source: PLoS One. 2013 Sep 10;8(9):e75350. doi: 10.1371/journal.pone.0075350 (PMC3769257; doi:10.1371/journal.pone.0075350)
Supplement: Script S2 — R scripts to simulate and analyze allele-specific copy number states and bi-allelic genotypes for datasets of cases and controls. This compressed file contains 1- an R script (ASCNsimulationsAndAssociationStrategies.R), 2- a manual describing the arguments and values of the R functions implemented in ASCNsimulationsAndAssociationStrategies.R (Manual ASCNsimulationsAndAssociationStrategies.txt), 3- a tutorial as an example to run the functions implemented in the R script ASCNsimulationsAndAssociationStrategies.R (Tutorial ASCNsimulationsAndAssociationStrategies.txt). (ZIP) [file pone.0075350.s014.zip › ASCNsimulationsAndAssociationStrategies.R]

#############################################################################################################
##
## Functions to perform and analyse case-control datasets of simulated allele-specific copy number states 
##
## Main function : FUNsimu(). Simulate ONE case-control dataset of allele-specific copy number states
##                            and perform the investigated association strategies.
##    FUNsimu( N        , # number of cases and controls
##             fnorm    , # frequency of normal chromosome carrying one copy of the CN
##             cnvtype  , # CNV type - 1=del only - 2=both del & dup - 3=dup only
##             fB       , # frequency of the allele B
##             ref      , # allele-specific copy number state of reference for RR
##             RRcn     , # relative risk for an extra copy
##             RRb      , # relative risk for an extra B allele
##             SE       , # sensitivity for the CNV detection
##             SP       , # specificity for the CNV detection
##             multi2bi = multi2bi , # probabilities matrix from ascn states to bi-allelic genotypes
##           )
##
## Running function : ReplicateSet(). This function runs the function FUNsimu() as much as the number of replicates.
## The function ReplicateSet() has the same parameters than the function FUNsimu() with two additional ones :
##   Nrepli : number of replicates
##   rrp    : to follow the simulations (print the replicate number each rrp replicates)
#############################################################################################################

## matrix of probabilities to create the bi-allelic genotypes given the allele-specific copy number states
multi2bi <- matrix(0,ncol=4,nrow=15)
colnames(multi2bi)  <- c("AA","AB","BB","NA")
row.names(multi2bi) <- c("NULL","A","B","AA","AB","BB","AAA","AAB","ABB","BBB","AAAA","AAAB","AABB","ABBB","BBBB")
multi2bi["NULL","AA"] <- 0.05 ; multi2bi["NULL","AB"] <- 0.20 ; multi2bi["NULL","BB"] <- 0.05 ; multi2bi["NULL","NA"] <- 0.70
multi2bi["A","AA"] <- 0.99 ; multi2bi["A","NA"] <- 0.01
multi2bi["B","BB"] <- 0.99 ; multi2bi["B","NA"] <- 0.01
multi2bi["AA","AA"] <- 1.00
multi2bi["AB","AB"] <- 1.00
multi2bi["BB","BB"] <- 1.00
multi2bi["AAA","AA"] <- 1.00
multi2bi["AAB","AB"] <- 0.55 ; multi2bi["AAB","NA"] <- 0.45
multi2bi["ABB","AB"] <- 0.90 ; multi2bi["ABB","NA"] <- 0.10
multi2bi["BBB","BB"] <- 1.00
multi2bi["AAAA","AA"] <- 1.00
multi2bi["AAAB","AB"] <- 0.08 ; multi2bi["AAAB","NA"] <- 0.92
multi2bi["AABB","AB"] <- 1.00
multi2bi["ABBB","AB"] <- 0.35 ; multi2bi["ABBB","NA"] <- 0.65
multi2bi["BBBB","BB"] <- 1.00
#apply(multi2bi,FUN=sum,MARGIN=1)

      
## Preliminary functions

# Relative Risks for each allele-specific copy number given the RRcn and RRb
nBascn    <- function(ascn){ if (ascn=="NULL") { return(0) } else { return(sum(strsplit(ascn,"")[[1]]=="B")) } }
nCNascn   <- function(ascn){ if (ascn=="NULL") { return(0) } else { return(nchar(ascn)) } }
FunRRascn <- function( ascn , rCN , rB ) { return( (rCN^(nCNascn(ascn)-2))*(rB^(nBascn(ascn))) ) }

# frequencies of the allele-specific copy number states in cases given the frequencies in controls and the RR
freqInCases <- function( fco , RR , ref )
{
 b <- rep(0,length(fco))
 names(b) <- names(fco)
 b[ref] <- 1
 a <- diag( -fco[ref] , length(fco) )
 colnames(a) <- names(fco) ; row.names(a) <- names(fco)
 a[,ref] <- fco*RR
 a[ref,] <- 1
 return( solve(a,b) )
}

# number of copies for a given allele-specific copy number state
FunCN <- function(v)
{ if ( as.character(v)=="NULL" ) { return(0) } else
  { return(length(strsplit(as.character(v),"")[[1]])) }
}

# simulating a bi-allelic given an allele-specific copy number state
FunBiGeno <- function(v)
{
 tpBi <- rmultinom(1,1,multi2bi[as.character(v),])
 if  (row.names(tpBi)[which(tpBi==1)]=="NA") { return(NA) } else { return( row.names(tpBi)[which(tpBi==1)] ) }
}

# introducing error in an allele-specific copy number state given sensitivity and specificity of CNV detection 
FunASCNwithERROR <- function(v,SE,SP)
{
 if ( FunCN(v)!=2 ) # there is a CNV, play with the sensitivity
 {
  randomDetection <- rbinom(1,1,prob=SE)
  if ( randomDetection==1 ) { return(v) } # the CNV was detected correctly
  if ( randomDetection==0 ) # the CNV was NOT detected 
  {
   if ( as.character(v) %in% c("A","AAA","AAAA") ) { return("AA") }
   if ( as.character(v) %in% c("B","BBB","BBBB") ) { return("BB") }
   if ( as.character(v) %in% c("AAB","ABB","AAAB","AABB","ABBB") ) { return("AB") }
   if ( as.character(v) %in% c("NULL") ) { return(sample( c("AA","AB","BB") , 1 )) }
  }
 }
 if ( FunCN(v)==2 ) # there is NO CNV, play with the specificity
 {
  randomNoDetection <- rbinom(1,1,prob=SP)
  if ( randomNoDetection==1 ) { return(v) } # No CNV was falsely detected
  if ( randomNoDetection==0 ) # a CNV was falsely detected 
  {
   falseCN <- sample( c(0,1,3,4) , 1 )
   if (falseCN==0  ) { return("NULL") }
   if (falseCN==1  ) { return(sample(strsplit(as.character(v),"")[[1]],1)) }
   if (falseCN==3  )
   {
    if ( as.character(v)=="AA" ) {return("AAA")}
    if ( as.character(v)=="AB" ) {return(sample( c("AAB","ABB") , 1 ))}
    if ( as.character(v)=="BB" ) {return("BBB")}
   }
   if (falseCN==4  )
   {
    if ( as.character(v)=="AA" ) {return("AAAA")}
    if ( as.character(v)=="AB" ) {return("AABB")}
    if ( as.character(v)=="BB" ) {return("BBBB")}
   }
  }
 }
}

# Number of B allele for a given allele-specific copy number state
FunBalleleCount <- function(v) { return(length(which(strsplit(as.character(v),"")[[1]]=="B"))) }

# Difference of the numbers of B and A alleles for a given allele-specific copy number state
FunDiff <- function(v)
{
 return(length(which(strsplit(as.character(v),"")[[1]]=="B"))-length(which(strsplit(as.character(v),"")[[1]]=="A")))
}

# the expected counts of bi-alleleic genotypes for HW proportion test
HWexpAL <- function(m) { p <- sum(c(m[1],m[2]/2),na.rm=T)/sum(m,na.rm=T) ; return( c( p^2 , 2*p*(1-p) , (1-p)^2 ) ) }

# output of the logistic regression
FunModel <- function( ff , varOR=NULL , dd )
{
 mod <- glm( as.formula(ff) , family=binomial(logit) , dd )
 if ( !is.null(varOR) )
  { resOR <- exp(summary(mod)$coefficients[varOR,"Estimate"]) } else
  { tp <- exp(summary(mod)$coefficients[-c(1),"Estimate"]) ; resOR <- paste(paste(names(tp),round(tp,2),sep="="),collapse=" ; ") ; rm(tp) }
 if ( !is.null(varOR) )
  { resWALD <- summary(mod)$coefficients[varOR,"Pr(>|z|)"] } else
  { tp <- summary(mod)$coefficients[-c(1),"Pr(>|z|)"] ; resWALD <- paste(paste(names(tp),round(tp,4),sep="="),collapse=" ; ") ; rm(tp) }
 resstat <- mod$null.deviance-mod$deviance
 resdf   <- mod$df.null-mod$df.residual
 resp    <- pchisq( resstat , resdf , lower.tail=FALSE )
 return(c(OR=resOR,stat=resstat,df=resdf,pLRT=resp,pWALD=resWALD))
}


## Main function
## Simulating an allele-specific copy number states dataset
## and its corresponding allele-specific copy number states dataset with errors and bi-allelic genotypes dataset
## Performing the investigated association strategies on each dataset

FUNsimu <- function( N , fnorm , cnvtype , fB , ref , RRcn , RRb , multi2bi , SE , SP )
{
 # frequencies of deletions and duplications according to the frequency of normal copy number and the type of CNV
 if (cnvtype==1) { fdel <- 1-fnorm     ; fdup <- 0           } # deletions only
 if (cnvtype==2) { fdel <- (1-fnorm)/2 ; fdup <- (1-fnorm)/2 } # both deletions and duplications
 if (cnvtype==3) { fdel <- 0           ; fdup <- 1-fnorm     } # duplications only

 #  Relative Risk for each allele-specific copy number given the RRcn and RRb
 RRascn  <- sapply( c("NULL","A","B","AA","AB","BB","AAA","AAB","ABB","BBB","AAAA","AAAB","AABB","ABBB","BBBB") ,
                    FUN=FunRRascn , rCN=RRcn , rB=RRb )
 
 # 1 - Simulating the allele-specific copy number states in controls given the frequencies of the CNs and the B allele.
 # 1a - vector of the frequencies for all the possible states
 fv <- c( NULL=fdel*fdel ,
          A=2*fdel*(1-fdel-fdup)*(1-fB) ,
          B=2*fdel*(1-fdel-fdup)*fB ,
          AA=(2*fdel*fdup+(1-fdel-fdup)^2)*(1-fB)^2 ,
          AB=(2*fdel*fdup+(1-fdel-fdup)^2)*2*(1-fB)*fB ,
          BB=(2*fdel*fdup+(1-fdel-fdup)^2)*(fB)^2 ,
          AAA=2*fdup*(1-fdel-fdup)*(1-fB)^3 ,
          AAB=2*fdup*(1-fdel-fdup)*3*fB*(1-fB)^2 ,
          ABB=2*fdup*(1-fdel-fdup)*3*(1-fB)*(fB)^2 ,
          BBB= 2*fdup*(1-fdel-fdup)*(fB)^3 ,
          AAAA=fdup*fdup*(1-fB)^4 ,
          AAAB=fdup*fdup*4*fB*(1-fB)^3 ,
          AABB=fdup*fdup*6*((1-fB)^2)*(fB)^2 ,
          ABBB=fdup*fdup*4*(1-fB)*(fB)^3 ,
          BBBB=fdup*fdup*(fB)^4 )
 # 1b - Number of controls for each allele-specific copy number state
 tpCO <- rmultinom( 1 , N , fv )
 
 # 2 - Simulating the allele-specific copy number states in cases
 # 2a - vector of the frequencies for all the possible states in cases
 fvCA <- freqInCases( fv , RRascn , ref )
 if ( length(which(abs(fvCA)<1e-10 & abs(fvCA)>0))>0 ) { fvCA[ which(abs(fvCA)<1e-10 & abs(fvCA)>0) ] <- 0 } # solve(a,b) can produce 1e-16 negatives
 # 2b - Number of cases for each allele-specific copy number state
 tpCA <- rmultinom( 1 , N , fvCA )
 
 # 3 - initiating data frame with the status (case-control) and the allele-specific copy number states
 txtCO <- paste("c(",paste( paste( "rep(\"" , row.names(tpCO) , "\"," , tpCO , ")"  , sep=""),collapse=" , "),")")
 txtCA <- paste("c(",paste( paste( "rep(\"" , row.names(tpCA) , "\"," , tpCA , ")"  , sep=""),collapse=" , "),")")
 dd <- data.frame( Status=c(rep(0,N),rep(1,N)) ,
                   ASCN=c(eval(parse(text=txtCO)),eval(parse(text=txtCA))) ,
                   stringsAsFactors=F )
 
 # 4 - Numbers of copies given the allele-specific copy number states
 dd$CN <- unlist(lapply( dd$ASCN , FUN=FunCN ))
 
 # 5 - Bi-allelic genotypes given the allele-specific copy number states
 dd$BiGeno <- unlist(lapply( dd$ASCN , FUN=FunBiGeno ))

 # 6 - Simulating errors given the sensitivity and the specificity
 #     the allele-specific copy number states and number of copies 
 dd$ASCNerrors <- unlist(lapply( dd$ASCN , FUN=FunASCNwithERROR , SE=SE, SP=SP ))
 dd$CNerrors <- unlist(lapply( dd$ASCNerrors , FUN=FunCN ))
 #table( dd$ASNC , dd$ASCNerrors )
 #table( dd$CN , dd$CNerrors )
                                                                                                                                                                                                                                                                                                                                                                                                                                                                                                                                                                                                                                                                                                                                                                                                                                                                                                                                                                                                                                                                                                                                                                                                                                                                                                                                                                                                 
 # 7 - HW and Missing rate with the bi-allelic genoytypes
 tab <- c( sum(dd$Status==0 & dd$BiGeno=="AA",na.rm=T),
           sum(dd$Status==0 & dd$BiGeno=="AB",na.rm=T),
           sum(dd$Status==0 & dd$BiGeno=="BB",na.rm=T))
 HWp <- chisq.test( tab , p=HWexpAL(tab) )$p.value
 MissRate <- length(which(is.na(dd$BiGeno)))/nrow(dd)
 
 # 8 - association tests on the allele-specific copy number states without errors
 # Strategy CN : test for the effect of the number of copies
 if ( length(table(dd$CN))>1)
 { ASCN.CN <- FunModel( "Status ~ CN" , varOR="CN" , dd=dd ) } else
 { ASCN.CN <- c(OR=NA,stat=NA,df=NA,pLRT=NA,pWALD=NA) }
 # Strategy Allele(multi) : test for the effect of the allele
 dd$BalleleMULTI<- unlist(lapply( dd$ASCN , FUN=FunBalleleCount ))
 if ( length(table(dd$BalleleMULTI))>1 )
 { ASCN.AL <- FunModel( "Status ~ BalleleMULTI" , varOR="BalleleMULTI" , dd=dd ) } else
 { ASCN.AL <- c(OR=NA,stat=NA,df=NA,pLRT=NA,pWALD=NA) }
 # Strategy Joint : test for both effect through a two term model with the sum and the difference of allele counts
 dd$AD <- unlist(lapply( dd$ASCN , FUN=FunDiff ))
 if ( length(table(dd$AD))>1  & length(table(dd$CN))>1)
 { ASCN.Joint <- FunModel( "Status ~ AD + CN" , varOR=NULL , dd=dd ) } else
 { ASCN.Joint <- c(OR=NA,stat=NA,df=NA,pLRT=NA,pWALD=NA) }
 # Strategy Codom : test for the effect of each allele-specific copy number state
 if ( length(table(dd$ASCN))>2 )
 { dd$G <- dd$ASCN ; dd$G[which(dd$G=="AA")] <- "1AA" ; dd$G   <- as.factor(dd$G)
   ASCN.Codom <- FunModel( "Status ~ G" , varOR=NULL , dd=dd ) } else
 { ASCN.Codom <- c(OR=NA,stat=NA,df=NA,pLRT=NA,pWALD=NA) }

 # 9 - association tests on the allele-specific copy number states WITH errors
 # Strategy CN : test for the effect of the number of copies
 if ( length(table(dd$CNerrors))>1)
 { ASCNe.CN <- FunModel( "Status ~ CNerrors" , varOR="CNerrors" , dd=dd ) } else
 { ASCNe.CN <- c(OR=NA,stat=NA,df=NA,pLRT=NA,pWALD=NA) }
 # Strategy Allele(multi) : test for the effect of the allele
 dd$BalleleMULTIe <- unlist(lapply( dd$ASCNerrors , FUN=FunBalleleCount ))
 if ( length(table(dd$BalleleMULTIe))>1 )
 { ASCNe.AL <- FunModel( "Status ~ BalleleMULTIe" , varOR="BalleleMULTIe" , dd=dd ) } else
 { ASCNe.AL <- c(OR=NA,stat=NA,df=NA,pLRT=NA,pWALD=NA) }
 # Strategy Joint : test for both effect through a two term model with the sum and the difference of allele counts
 dd$ADe <- unlist(lapply( dd$ASCNerrors , FUN=FunDiff ))
 if ( length(table(dd$ADe))>1  & length(table(dd$CNerrors))>1)
 { ASCNe.Joint <- FunModel( "Status ~ ADe + CNerrors" , varOR=NULL , dd=dd ) } else
 { ASCNe.Joint <- c(OR=NA,stat=NA,df=NA,pLRT=NA,pWALD=NA) }
 # Strategy Codom : test for the effect of each allele-specific copy number state
 if ( length(table(dd$ASCNerrors))>2 )
 { dd$Ge <- dd$ASCNerrors ; dd$Ge[which(dd$Ge=="AA")] <- "1AA" ; dd$Ge   <- as.factor(dd$Ge)
   ASCNe.Codom <- FunModel( "Status ~ Ge" , varOR=NULL , dd=dd ) } else
 { ASCNe.Codom <- c(OR=NA,stat=NA,df=NA,pLRT=NA,pWALD=NA) }

 # 10 - association test on the bi-allelic genotypes
 # Strategy Allele(bi) : test for the effect of the allele
 if ( length(table(dd$BiGeno))>1 )
 { dd[ which(dd$BiGeno=="BB") , "BalleleBI" ] <- 2
   dd[ which(dd$BiGeno=="AB") , "BalleleBI" ] <- 1
   dd[ which(dd$BiGeno=="AA") , "BalleleBI" ] <- 0
   BI.AL <- FunModel( "Status ~ BalleleBI" , varOR="BalleleBI" , dd=dd ) } else
 { BI.AL<-c(OR=NA,stat=NA,df=NA,pLRT=NA,pWALD=NA) }
 

 # 11 - return results
 return( c( Ncasecontrol=N , fNORM=fnorm , CNVtype=cnvtype , fB=fB , RRcn=RRcn , RRb=RRb , SE=SE , SP=SP ,
            NascnCO=paste(paste(table(subset(dd,dd$Status==0)$ASCN),"[",
                                names(table(subset(dd,dd$Status==0)$ASCN)),"]",sep=""),collapse="-") ,
            NascnCA=paste(paste(table(subset(dd,dd$Status==1)$ASCN),"[",
                                names(table(subset(dd,dd$Status==1)$ASCN)),"]",sep=""),collapse="-") ,
	    NcnCO=paste(paste(table(subset(dd,dd$Status==0)$CN),"[",
                              names(table(subset(dd,dd$Status==0)$CN)),"]",sep=""),collapse="-") ,
	    NcnCA=paste(paste(table(subset(dd,dd$Status==1)$CN),"[",
                              names(table(subset(dd,dd$Status==1)$CN)),"]",sep=""),collapse="-") ,
	    NbiCO=paste(paste(table(subset(dd,dd$Status==0)$BiGeno,exclude=c()),"[",
                              names(table(subset(dd,dd$Status==0)$BiGeno,exclude=c())),"]",sep=""),collapse="-") ,
	    NbiCA=paste(paste(table(subset(dd,dd$Status==1)$BiGeno,exclude=c()),"[",
                              names(table(subset(dd,dd$Status==1)$BiGeno,exclude=c())),"]",sep=""),collapse="-") ,
	    HWp=HWp , MissRate=MissRate ,
	    ASCN.CN=ASCN.CN , ASCN.AL=ASCN.AL , ASCN.Joint=ASCN.Joint , ASCN.Codom=ASCN.Codom , 
	    ASCNe.CN=ASCNe.CN , ASCNe.AL=ASCNe.AL , ASCNe.Joint=ASCNe.Joint , ASCNe.Codom=ASCNe.Codom , 
	    BI.AL=BI.AL
	   ) )
}


## Function to run all the replicates

ReplicateSet <- function( Nrepli , N , fnorm , cnvtype , fB , ref , RRcn , RRb , multi2bi ,SE , SP , rrp=NULL )
{
 if ( is.null(rrp) ) { if (Nrepli>20) { rrp<-Nrepli/20 } else { rrp<-1 } }
 cat("Running.. ")
 res <- NULL
 for ( rr in 1:Nrepli )
 {
  if(rr%%rrp==0) { cat(rr," .. ") }
  tp <- FUNsimu( N , fnorm , cnvtype , fB , ref , RRcn , RRb , multi2bi , SE , SP )
  res <- rbind( res , tp ) ; rm(tp)
 }
 rownames(res) <- NULL
 res <- data.frame( res , stringsAsFactors=F )
 Achara <- c("NascnCO","NascnCA","NcnCO","NcnCA","NbiCO","NbiCA",
             "ASCN.Joint.OR","ASCN.Joint.pWALD","ASCN.Codom.OR","ASCN.Codom.pWALD",
             "ASCNe.Joint.OR","ASCNe.Joint.pWALD","ASCNe.Codom.OR","ASCNe.Codom.pWALD")
 Anumer <- colnames(res)[ !(colnames(res) %in% Achara) ]
 for ( i in Anumer ) { res[,i] <- as.numeric(res[,i]) }
 cat(" Done.\n")
 return(res)
}
