# Supplementary material for: Advantage of Using Allele-Specific Copy Numbers When Testing for Association in Regions with Common Copy Number Variants
Source: PLoS One. 2013 Sep 10;8(9):e75350. doi: 10.1371/journal.pone.0075350 (PMC3769257; doi:10.1371/journal.pone.0075350)
Supplement: Script S2 — R scripts to simulate and analyze allele-specific copy number states and bi-allelic genotypes for datasets of cases and controls. This compressed file contains 1- an R script (ASCNsimulationsAndAssociationStrategies.R), 2- a manual describing the arguments and values of the R functions implemented in ASCNsimulationsAndAssociationStrategies.R (Manual ASCNsimulationsAndAssociationStrategies.txt), 3- a tutorial as an example to run the functions implemented in the R script ASCNsimulationsAndAssociationStrategies.R (Tutorial ASCNsimulationsAndAssociationStrategies.txt). (ZIP) [file pone.0075350.s014.zip › Manual ASCNsimulationsAndAssociationStrategies.txt]

#############################################################################################################
##
## Functions to perform and analyse case-control datasets of simulated allele-specific copy number states
##
#############################################################################################################

Main function:
FUNsimu()
ReplicateSet()


---------------
FUNsimu()
---------------
This function simulates allele-specific copy number states for one case-control dataset and runs the different association strategies investigated in Marenne et al. : Advantage of using allele-specific copy numbers when testing for association in regions with common copy number variants.

Usage:
FUNsimu( N , fnorm , cnvtype , fB , ref , RRcn , RRb , SE , SP , multi2bi )

Arguments
N : The number of cases and controls (a numeric value). The dataset will contains N cases and N controls.
fnorm : The frequency of normal chromosome carrying one copy of the CN (a numeric value).
cnvtype : The CNV type - 1=del only - 2=both del & dup - 3=dup only.
fB : The frequency of the allele B (a numeric value).
ref : The allele-specific copy number state of reference for relative risks.
RRcn : The relative risk for an extra copy (a numeric value).
RRb : The relative risk for an extra B allele (a numeric value).
SE : The sensitivity for the CNV detection (a numeric value).
SP : The specificity for the CNV detection (a numeric value).
multi2bi : Matrix of probabilities from ascn states to bi-allelic genotypes. A matrix is provided in the R code ASCNsimulationsAndAssociationStrategies.R.


Value
A vector of 61 values :
Ncasecontrol : The number of cases and controls as specified with the argument "N".
fNORM : The frequency of normal chromosome carrying one copy of the CN as specified with the argument "fnorm".
CNVtype : The CNV type - 1=del only - 2=both del & dup - 3=dup only, as specified with the argument "cnvtype".
fB : The frequency of the allele B as specified with the argument "fB".
RRcn : The relative risk for an extra copy as specified with the argument "RRcn". 
RRb : The relative risk for an extra B allele as specified with the argument "RRb". 
SE : The sensitivity for the CNV detection as specified with the argument "SE".
SP : The specificity for the CNV detection as specified with the argument "SP".
NascnCO : The number of each allele-specific copy number state in controls.
NascnCA : The number of each allele-specific copy number state in cases.
NcnCO : The number of each total number of copies in controls.
NcnCA : The number of each total number of copies in cases.
NbiCO : The number of each bi-allelic genotype in controls.
NbiCA : The number of each bi-allelic genotype in cases.
HWp : The p-value of the Hardy-Weinberg proportion test using the bi-allelic genotypes in controls.
MissRate : The missing rate in the bi-allelic genotypes.
ASCN.CN.OR : The OR of the effect of the number of copies estimated with the CN strategy on the ASCN state without errors.
ASCN.CN.stat : The test statistics for the LRT test on the effect of the number of copies with the CN strategy on the ASCN state without errors.
ASCN.CN.df : The degree of freedom for the LRT test on the effect of the number of copies with the CN strategy on the ASCN state without errors.
ASCN.CN.pLRT : The p-value for the LRT test on the effect of the number of copies with the CN strategy on the ASCN state without errors.
ASCN.CN.pWALD : The p-value for the Wald test on the effect of the number of copies with the CN strategy on the ASCN state without errors.
ASCN.AL.OR : The OR of the effect of the allele estimated with the Allele(multi) strategy on the ASCN state without errors.
ASCN.AL.stat
ASCN.AL.df
ASCN.AL.pLRT
ASCN.AL.pWALD
ASCN.Joint.OR : The OR of the effect of the allele estimated with the CN strategy on the ASCN state without errors.
ASCN.Joint.stat
ASCN.Joint.df
ASCN.Joint.pLRT
ASCN.Joint.pWALD
ASCN.Codom.OR : The OR of the effect of the allele estimated with the CN strategy on the ASCN state without errors.
ASCN.Codom.stat
ASCN.Codom.df
ASCN.Codom.pLRT
ASCN.Codom.pWALD
ASCNe.CN.OR : The OR of the effect of the allele estimated with the CN strategy on the ASCN state without errors.
ASCNe.CN.stat
ASCNe.CN.df
ASCNe.CN.pLRT
ASCNe.CN.pWALD
ASCNe.AL.OR : The OR of the effect of the allele estimated with the CN strategy on the ASCN state without errors.
ASCNe.AL.stat
ASCNe.AL.df
ASCNe.AL.pLRT
ASCNe.AL.pWALD
ASCNe.Joint.OR : The OR of the effect of the allele estimated with the CN strategy on the ASCN state without errors.
ASCNe.Joint.stat
ASCNe.Joint.df
ASCNe.Joint.pLRT
ASCNe.Joint.pWALD
ASCNe.Codom.OR : The OR of the effect of the allele estimated with the CN strategy on the ASCN state without errors.
ASCNe.Codom.stat
ASCNe.Codom.df
ASCNe.Codom.pLRT
ASCNe.Codom.pWALD
BI.AL.OR : The OR of the effect of the allele estimated with the CN strategy on the ASCN state without errors.
BI.AL.stat
BI.AL.df
BI.AL.pLRT
BI.AL.pWALD


---------------
ReplicateSet()
---------------

This function runs the function FUNsimu() Nrepli times to generate Nrepli replicates.

Usage
ReplicateSet ( Nrepli , rrp , N , fnorm , cnvtype , fB , ref , RRcn , RRb , SE , SP , multi2bi )

Arguments
Nrepli : number of replicates (a numeric value greater than 2) 
rrp : a numeric value to follow the simulations (print the replicate number each rrp replicates).
N : The number of cases and controls (a numeric value). The dataset will contains N cases and N controls.
fnorm : The frequency of normal chromosome carrying one copy of the CN (a numeric value).
cnvtype : The CNV type - 1=del only - 2=both del & dup - 3=dup only.
fB : The frequency of the allele B (a numeric value).
ref : The allele-specific copy number state of reference for relative risks.
RRcn : The relative risk for an extra copy (a numeric value).
RRb : The relative risk for an extra B allele (a numeric value).
SE : The sensitivity for the CNV detection (a numeric value).
SP : The specificity for the CNV detection (a numeric value).
multi2bi : Matrix of probabilities from ascn states to bi-allelic genotypes. A matrix is provided in the R code ASCNsimulationsAndAssociationStrategies.R.
